# Supplementary material for: Review of the spore-feeding Idolothripinae from China (Thysanoptera, Phlaeothripidae)
Source: Zookeys. 2013 Oct 29;(345):1–28. doi: 10.3897/zookeys.345.6167 (PMC3817440; doi:10.3897/zookeys.345.6167)
Supplement: XML Treatment for Acallurothrips [file zookeys.345.6167-treatment1.xml]

<!DOCTYPE tp:taxon-treatment
  PUBLIC "-//TaxonX//DTD Taxonomic Treatment Publishing DTD v0 20100105//EN" "tax-treatment-NSO.dtd">
<tp:taxon-treatment xmlns:tp="http://www.plazi.org/taxpub"><tp:treatment-meta><mixed-citation publication-type="journal"><person-group><name><surname>Dang</surname><given-names>Li-Hong</given-names></name><name><surname>Qiao</surname><given-names>Ge-Xia</given-names></name></person-group><article-title>Review of the spore-feeding Idolothripinae from China (Thysanoptera, Phlaeothripidae)</article-title><source>Zookeys</source><day>29</day><month>10</month><year>2013</year><volume>2013</volume><issue>345</issue><fpage>1</fpage><lpage>28</lpage><pub-id pub-id-type="doi">10.3897/zookeys.345.6167</pub-id></mixed-citation></tp:treatment-meta><tp:nomenclature><tp:taxon-name>
                        <tp:taxon-name-part taxon-name-part-type="genus">Acallurothrips</tp:taxon-name-part>
                        <object-id xmlns:xlink="http://www.w3.org/1999/xlink" xlink:type="simple">http://species-id.net/wiki/Acallurothrips</object-id>
                    </tp:taxon-name><tp:taxon-authority>Bagnall</tp:taxon-authority></tp:nomenclature><tp:treatment-sec sec-type="Remarks"><title>Remarks.</title><p>There are 22 species listed in this genus, of which five are recorded from China: <italic><tp:taxon-name>Acallurothrips tubullatus</tp:taxon-name></italic> from Guangdong (<xref ref-type="bibr" rid="B26">Wang and Tong 2008</xref>), and <italic><tp:taxon-name>Acallurothrips casuarinae</tp:taxon-name></italic>, <italic><tp:taxon-name>Acallurothrips hagai</tp:taxon-name></italic>, <italic><tp:taxon-name>Acallurothrips hanatanii</tp:taxon-name></italic> and <italic><tp:taxon-name>Acallurothrips nonakai</tp:taxon-name></italic> from Taiwan (<xref ref-type="bibr" rid="B18">Okajima 2006</xref>), of which paratypes were studied in ANIC.</p></tp:treatment-sec><tp:treatment-sec sec-type="Diagnosis"><title>Diagnosis.</title><p>Head usually broad; postocular setae usually longer than eye, and pointed at apex; stylets long and wide apart; antennae 7-segmented, VII and VIII usually joined with incomplete or complete suture, III with 2 sensoria, IV with 4; pronotum with 4 or 5 pairs of acute setae, sometimes anteroangular setae reduced; notopleural sutures incomplete or complete; basantra present, mesopraesternum reduced a small plate or absent; sternopleural sutures present; fore tarsal tooth present in both sexes; fore wings broad, usually without duplicated cilia; pelta irregular, usually eroded at posterior margin medially; tergites II–VII with 1 pair of wing-retaining setae; tube usually with sides convex, maximum width more than twice apical width; anal setae much shorter than tube.</p></tp:treatment-sec><tp:treatment-sec sec-type="Key to Acallurothrips species from China"><title>Key to <italic><tp:taxon-name>Acallurothrips</tp:taxon-name></italic> species from China</title><table-wrap content-type="key" position="anchor" orientation="portrait"><table><tbody><tr><td rowspan="1" colspan="1">1</td><td rowspan="1" colspan="1">Tube longer, more than 1.3 times as long as the widest part (<xref ref-type="fig" rid="F1">Fig. 4</xref>)</td><td rowspan="1" colspan="1">2</td></tr><tr><td rowspan="1" colspan="1">–</td><td rowspan="1" colspan="1">Tube broad, about as long as the widest part (<xref ref-type="fig" rid="F1">Figs 5</xref>, <xref ref-type="fig" rid="F1">6</xref>)</td><td rowspan="1" colspan="1">3</td></tr><tr><td rowspan="1" colspan="1">2</td><td rowspan="1" colspan="1">Pronotal notopleural sutures incomplete (<xref ref-type="fig" rid="F1">Fig. 1</xref>); accessory setae S2 on abdominal tergite IX well-developed</td><td rowspan="1" colspan="1"><italic><tp:taxon-name>Acallurothrips hanatanii</tp:taxon-name></italic></td></tr><tr><td rowspan="1" colspan="1">–</td><td rowspan="1" colspan="1">Pronotal notopleural sutures complete; accessory setae S2 on abdominal tergite IX minute (<xref ref-type="fig" rid="F1">Fig. 4</xref>)</td><td rowspan="1" colspan="1"><italic><tp:taxon-name>Acallurothrips nonakai</tp:taxon-name></italic></td></tr><tr><td rowspan="1" colspan="1">3</td><td rowspan="1" colspan="1">Accessory setae S2 on abdominal tergite IX minute; postocular setae about as long as eyes (<xref ref-type="fig" rid="F1">Fig. 3</xref>)</td><td rowspan="1" colspan="1"><italic><tp:taxon-name>Acallurothrips casuarinae</tp:taxon-name></italic></td></tr><tr><td rowspan="1" colspan="1">–</td><td rowspan="1" colspan="1">Accessory setae S2 on abdominal tergite IX well-developed (<xref ref-type="fig" rid="F1">Fig. 5</xref>); postocular setae much longer than eyes</td><td rowspan="1" colspan="1">4</td></tr><tr><td rowspan="1" colspan="1">4</td><td rowspan="1" colspan="1">Head broad, about 1.6 times as broad as long; postocular setae about 2.0 times as long as eyes</td><td rowspan="1" colspan="1"><italic><tp:taxon-name>Acallurothrips tubullatus</tp:taxon-name></italic>*</td></tr><tr><td rowspan="1" colspan="1">–</td><td rowspan="1" colspan="1">Head about 1.2 times as broad as long; postocular setae about 1.4 times as long as eyes (<xref ref-type="fig" rid="F1">Fig. 2</xref>)</td><td rowspan="1" colspan="1"><italic><tp:taxon-name>Acallurothrips hagai</tp:taxon-name></italic></td></tr><!--PageBreak--></tbody></table></table-wrap><fig id="F1" position="float" orientation="portrait"><label>Figures 1–6.</label><caption><p><italic><tp:taxon-name>Acallurothrips</tp:taxon-name></italic> spp. <bold>1–3</bold> Head &amp; pronotum: <bold>1</bold> <italic><tp:taxon-name>Acallurothrips hanatanii</tp:taxon-name></italic> <bold>2</bold> <italic><tp:taxon-name>Acallurothrips hagai</tp:taxon-name></italic> <bold>3</bold> <italic><tp:taxon-name>Acallurothrips casuarinae</tp:taxon-name></italic> <bold>4–6</bold> Abdominal tergites IX–X: <bold>4</bold> <italic><tp:taxon-name>Acallurothrips nonakai</tp:taxon-name></italic> <bold>5</bold> <italic><tp:taxon-name>Acallurothrips hagai</tp:taxon-name></italic> <bold>6</bold> <italic><tp:taxon-name>Acallurothrips casuarinae</tp:taxon-name></italic>.</p></caption><graphic xmlns:xlink="http://www.w3.org/1999/xlink" xlink:href="ZooKeys-345-001-g001.jpg" position="float" orientation="portrait" xlink:type="simple"/></fig></tp:treatment-sec><ref-list><ref id="B26"><mixed-citation xmlns:xlink="http://www.w3.org/1999/xlink" xlink:type="simple"><person-group><name name-style="western"><surname>Wang</surname><given-names>J</given-names></name><name name-style="western"><surname>Tong</surname><given-names>XL</given-names></name></person-group> (<year>2008</year>) <article-title>A new species of the genus <italic>Acallurothrips</italic> Bagnall (Thysanoptera: Phlaeothripidae) from China.</article-title><source>Oriental Insects</source><volume>42</volume>: <fpage>247</fpage>-<lpage>250</lpage>. doi: <ext-link ext-link-type="uri" xlink:href="http://dx.doi.org/10.1080/00305316.2008.10417549" xlink:type="simple">10.1080/00305316.2008.10417549</ext-link></mixed-citation></ref><ref id="B18"><mixed-citation xmlns:xlink="http://www.w3.org/1999/xlink" xlink:type="simple"><person-group><name name-style="western"><surname>Okajima</surname><given-names>S</given-names></name></person-group> (<year>2006</year>) <article-title>The suborder Tubulifera (Thysanoptera). The Insects of Japan.</article-title> Volume <volume>2</volume>, <fpage>1</fpage>–<lpage>720</lpage>. <publisher-name>The Entomological Society of Japan, Touka Shobo Co. Ltd.</publisher-name>, <publisher-loc>Fukuoka</publisher-loc>.</mixed-citation></ref></ref-list></tp:taxon-treatment>
