# Supplementary material for: Review of the spore-feeding Idolothripinae from China (Thysanoptera, Phlaeothripidae)
Source: Zookeys. 2013 Oct 29;(345):1–28. doi: 10.3897/zookeys.345.6167 (PMC3817440; doi:10.3897/zookeys.345.6167)
Supplement: XML Treatment for Allothrips [file zookeys.345.6167-treatment2.xml]

<!DOCTYPE tp:taxon-treatment
  PUBLIC "-//TaxonX//DTD Taxonomic Treatment Publishing DTD v0 20100105//EN" "tax-treatment-NSO.dtd">
<tp:taxon-treatment xmlns:tp="http://www.plazi.org/taxpub"><tp:treatment-meta><mixed-citation publication-type="journal"><person-group><name><surname>Dang</surname><given-names>Li-Hong</given-names></name><name><surname>Qiao</surname><given-names>Ge-Xia</given-names></name></person-group><article-title>Review of the spore-feeding Idolothripinae from China (Thysanoptera, Phlaeothripidae)</article-title><source>Zookeys</source><day>29</day><month>10</month><year>2013</year><volume>2013</volume><issue>345</issue><fpage>1</fpage><lpage>28</lpage><pub-id pub-id-type="doi">10.3897/zookeys.345.6167</pub-id></mixed-citation></tp:treatment-meta><tp:nomenclature><tp:taxon-name>
                        <tp:taxon-name-part taxon-name-part-type="genus">Allothrips</tp:taxon-name-part>
                        <object-id xmlns:xlink="http://www.w3.org/1999/xlink" xlink:type="simple">http://species-id.net/wiki/Allothrips</object-id>
                    </tp:taxon-name><tp:taxon-authority>Hood</tp:taxon-authority></tp:nomenclature><tp:treatment-sec sec-type="Remarks"><title>Remarks.</title><p>There are 24 species listed in this genus, of which three are recorded in China: <!--PageBreak--><italic><tp:taxon-name>Allothrips bicolor</tp:taxon-name></italic> from Hainan (<xref ref-type="bibr" rid="B12">Han 1997</xref>), <italic><tp:taxon-name>Allothrips discolor</tp:taxon-name></italic> and <italic><tp:taxon-name>Allothrips taiwanus</tp:taxon-name></italic> from Taiwan (<xref ref-type="bibr" rid="B3">Chen 1982</xref>, <xref ref-type="bibr" rid="B17">Okajima 1987</xref>). Species of this genus are usually wingless, and are distinguish from other <tp:taxon-name>Idolothripinae</tp:taxon-name> by the unusually large terminal sensorium on the maxillary palp (<xref ref-type="fig" rid="F7">Fig. 45</xref>), and the 7-segmented antennae.</p></tp:treatment-sec><tp:treatment-sec sec-type="Diagnosis"><title>Diagnosis.</title><p>Head slightly longer than broad; dorsum of head usually with 3 or 4 pairs of well developed capitate setae; maxillary palp terminal sensorium stout, stylets long and wide apart; antennae 7-segmented, morphological VII and VIII completely fused, III with 2 sensoria, IV with 2; pronotal major setae usually expanded, notopleural sutures incomplete or complete; basantra present, mesopraesternum reduced; sternopleural sutures present; fore tarsal tooth usually absent in female, present in male; usually aptera; pelta broad, with obviously lateral lobes; tube straight sided, usually shorter than head; anal setae usually slightly longer than tube.</p></tp:treatment-sec><tp:treatment-sec sec-type="Key to Allothrips species from China"><title>Key to <italic><tp:taxon-name>Allothrips</tp:taxon-name></italic> species from China</title><table-wrap content-type="key" position="anchor" orientation="portrait"><table><tbody><tr><td rowspan="1" colspan="1">1</td><td rowspan="1" colspan="1">Dorsal surface of body fully reticulated</td><td rowspan="1" colspan="1"><italic><tp:taxon-name>Allothrips taiwanus</tp:taxon-name></italic>*</td></tr><tr><td rowspan="1" colspan="1">–</td><td rowspan="1" colspan="1">Dorsal surface of body smooth or simply sculptured</td><td rowspan="1" colspan="1">2</td></tr><tr><td rowspan="1" colspan="1">2</td><td rowspan="1" colspan="1">Postocular cheek setae small, much shorter than postoculars</td><td rowspan="1" colspan="1"><italic><tp:taxon-name>Allothrips discolor</tp:taxon-name></italic>*</td></tr><tr><td rowspan="1" colspan="1">–</td><td rowspan="1" colspan="1">Postocular cheek setae well developed, length more than 0.5 of postocular setae, with apex expanded</td><td rowspan="1" colspan="1"><italic><tp:taxon-name>Allothrips bicolor</tp:taxon-name></italic></td></tr></tbody></table></table-wrap></tp:treatment-sec><tp:treatment-sec><!--Section generated to contain objects referenced in tp:taxon-treatment.--><fig id="F7" position="float" orientation="portrait"><label>Figures 40–46.</label><caption><p><tp:taxon-name>Idolothripinae</tp:taxon-name> genera. <bold>40</bold> <italic><tp:taxon-name>Gastrothrips</tp:taxon-name></italic>, head, pronotum &amp; foreleg <bold>41</bold> <italic><tp:taxon-name>Bolothrips</tp:taxon-name></italic>, ventral view of head <bold>42</bold> <italic><tp:taxon-name>Phaulothrips</tp:taxon-name></italic>, head <bold>43</bold> <italic><tp:taxon-name>Megathrips</tp:taxon-name></italic>, head, pronotum &amp; foreleg <bold>44</bold> <italic><tp:taxon-name>Cryptothrips</tp:taxon-name></italic>, head &amp; pronotum <bold>45</bold> <italic><tp:taxon-name>Allothrips</tp:taxon-name></italic>, maxillary palps with stout terminal sensoria <bold>46</bold> <italic><tp:taxon-name>Gastrothrips</tp:taxon-name></italic>, antennal segments III–VIII.</p></caption><graphic xmlns:xlink="http://www.w3.org/1999/xlink" xlink:href="ZooKeys-345-001-g007.jpg" position="float" orientation="portrait" xlink:type="simple"/></fig></tp:treatment-sec><ref-list><ref id="B12"><mixed-citation xmlns:xlink="http://www.w3.org/1999/xlink" xlink:type="simple"><person-group><name name-style="western"><surname>Han</surname><given-names>YF</given-names></name></person-group> (<year>1997</year>) <article-title>Economic Insect Fauna of China. 55 Thysanoptera.</article-title><publisher-name>Editorial Committee of Fauna Sinica, Science Press</publisher-name>, <publisher-loc>Beijing</publisher-loc>, <fpage>1</fpage>–<lpage>514</lpage>.</mixed-citation></ref><ref id="B3"><mixed-citation xmlns:xlink="http://www.w3.org/1999/xlink" xlink:type="simple"><person-group><name name-style="western"><surname>Chen</surname><given-names>LS</given-names></name></person-group> (<year>1982</year>) <article-title>Studies on the subfamily Idolothripinae (Thysanoptera: Phlaeothripidae) in Taiwan.</article-title><source>National Taiwan University Phytopathologist and Entomologist</source><volume>9</volume>: <fpage>53</fpage>-<lpage>67</lpage>.</mixed-citation></ref><ref id="B17"><mixed-citation xmlns:xlink="http://www.w3.org/1999/xlink" xlink:type="simple"><person-group><name name-style="western"><surname>Okajima</surname><given-names>S</given-names></name></person-group> (<year>1987</year>) <article-title>Discovery of the genus <italic>Allothrips</italic> in Japan and Taiwan, with description of two new species (Thysanoptera, Phlaeothripidae).</article-title><source>Kontyu</source><volume>55</volume>: <fpage>146</fpage>-<lpage>152</lpage>.</mixed-citation></ref></ref-list></tp:taxon-treatment>
