# Supplementary material for: Review of the spore-feeding Idolothripinae from China (Thysanoptera, Phlaeothripidae)
Source: Zookeys. 2013 Oct 29;(345):1–28. doi: 10.3897/zookeys.345.6167 (PMC3817440; doi:10.3897/zookeys.345.6167)
Supplement: XML Treatment for Bactrothrips [file zookeys.345.6167-treatment3.xml]

<!DOCTYPE tp:taxon-treatment
  PUBLIC "-//TaxonX//DTD Taxonomic Treatment Publishing DTD v0 20100105//EN" "tax-treatment-NSO.dtd">
<tp:taxon-treatment xmlns:tp="http://www.plazi.org/taxpub"><tp:treatment-meta><mixed-citation publication-type="journal"><person-group><name><surname>Dang</surname><given-names>Li-Hong</given-names></name><name><surname>Qiao</surname><given-names>Ge-Xia</given-names></name></person-group><article-title>Review of the spore-feeding Idolothripinae from China (Thysanoptera, Phlaeothripidae)</article-title><source>Zookeys</source><day>29</day><month>10</month><year>2013</year><volume>2013</volume><issue>345</issue><fpage>1</fpage><lpage>28</lpage><pub-id pub-id-type="doi">10.3897/zookeys.345.6167</pub-id></mixed-citation></tp:treatment-meta><tp:nomenclature><tp:taxon-name>
                        <tp:taxon-name-part taxon-name-part-type="genus">Bactrothrips</tp:taxon-name-part>
                        <object-id xmlns:xlink="http://www.w3.org/1999/xlink" xlink:type="simple">http://species-id.net/wiki/Bactrothrips</object-id>
                    </tp:taxon-name><tp:taxon-authority>Karny</tp:taxon-authority></tp:nomenclature><tp:treatment-sec sec-type="Remarks"><title>Remarks.</title><p>Currently there are 53 species listed in this genus, of which seven have been recorded from China: <italic><tp:taxon-name>Bactrothrips brevitubus</tp:taxon-name></italic>, <italic><tp:taxon-name>Bactrothrips elongatus</tp:taxon-name></italic>, <italic><tp:taxon-name>Bactrothrips flectoventris</tp:taxon-name></italic>, <italic><tp:taxon-name>Bactrothrips furvescrus</tp:taxon-name></italic>, <italic><tp:taxon-name>Bactrothrips honoris</tp:taxon-name></italic>, <italic><tp:taxon-name>Bactrothrips pictipes</tp:taxon-name></italic> and <italic><tp:taxon-name>Bactrothrips quadrituberculatus</tp:taxon-name></italic>. <xref ref-type="bibr" rid="B4">Dang and Qiao (2012a)</xref> provided an identification key to these seven species, based on morphological and DNA barcoding data. The genus <italic><tp:taxon-name>Bactrothrips</tp:taxon-name></italic> is closely related to <italic><tp:taxon-name>Megathrips</tp:taxon-name></italic>, and differs from <italic><tp:taxon-name>Megalothrips</tp:taxon-name></italic> in usually having shorter maxillary stylets.</p></tp:treatment-sec><tp:treatment-sec sec-type="Diagnosis"><title>Diagnosis.</title><p>Head much longer than width across eyes, usually prolonged in front of eyes; eyes usually equally developed ventrally and dorsally, sometimes obviously prolonged on ventral surface (<italic><tp:taxon-name>Bactrothrips flectoventris</tp:taxon-name></italic>); dorsum of head usually with 4 pairs of well-developed setae; stylets short and far apart, or long and close together; antennae 8-segmented, segment III with 2 sensoria, IV with 4; pronotum usually with 5 pairs of well-developed major setae, sometimes epimeral accessory setae also well-developed, notopleural sutures incomplete or complete; basantra present; mesopraesternum boat-shaped; metathoracic sternopleural sutures absent; wings usually fully developed with numerous duplicated cilia, sometimes apterous; fore tarsal tooth absent in both sexes; pelta broad, with two lobes; abdominal tergites II–VII each with 2 pairs of sigmoid wing-retaining setae; tergites V–VIII of male with or without lateral tubercles; tube surface with numerous fine setae; anal setae much shorter than tube.</p><!--PageBreak--></tp:treatment-sec><ref-list><ref id="B4"><mixed-citation xmlns:xlink="http://www.w3.org/1999/xlink" xlink:type="simple"><person-group><name name-style="western"><surname>Dang</surname><given-names>LH</given-names></name><name name-style="western"><surname>Qiao</surname><given-names>GX</given-names></name></person-group> (<year>2012a</year>) <article-title>The genus <italic>Bactrothrips</italic> in China (Thysanoptera: Idolothripinae): morphological and molecular data, and a key with two new species.</article-title><source>Zootaxa</source><volume>3449</volume>: <fpage>47</fpage>-<lpage>61</lpage>.</mixed-citation></ref></ref-list></tp:taxon-treatment>
