# Supplementary material for: Review of the spore-feeding Idolothripinae from China (Thysanoptera, Phlaeothripidae)
Source: Zookeys. 2013 Oct 29;(345):1–28. doi: 10.3897/zookeys.345.6167 (PMC3817440; doi:10.3897/zookeys.345.6167)
Supplement: XML Treatment for Bolothrips [file zookeys.345.6167-treatment4.xml]

<!DOCTYPE tp:taxon-treatment
  PUBLIC "-//TaxonX//DTD Taxonomic Treatment Publishing DTD v0 20100105//EN" "tax-treatment-NSO.dtd">
<tp:taxon-treatment xmlns:tp="http://www.plazi.org/taxpub"><tp:treatment-meta><mixed-citation publication-type="journal"><person-group><name><surname>Dang</surname><given-names>Li-Hong</given-names></name><name><surname>Qiao</surname><given-names>Ge-Xia</given-names></name></person-group><article-title>Review of the spore-feeding Idolothripinae from China (Thysanoptera, Phlaeothripidae)</article-title><source>Zookeys</source><day>29</day><month>10</month><year>2013</year><volume>2013</volume><issue>345</issue><fpage>1</fpage><lpage>28</lpage><pub-id pub-id-type="doi">10.3897/zookeys.345.6167</pub-id></mixed-citation></tp:treatment-meta><tp:nomenclature><tp:taxon-name>
                        <tp:taxon-name-part taxon-name-part-type="genus">Bolothrips</tp:taxon-name-part>
                        <object-id xmlns:xlink="http://www.w3.org/1999/xlink" xlink:type="simple">http://species-id.net/wiki/Bolothrips</object-id>
                    </tp:taxon-name><tp:taxon-authority>Priesner</tp:taxon-authority></tp:nomenclature><tp:treatment-sec sec-type="Remarks"><title>Remarks.</title><p>There are 17 species listed in this genus, although none have previously been recorded from China. However, specimens from Northern China representing two unidentified species of this genus are available in NZMC.</p></tp:treatment-sec><tp:treatment-sec sec-type="Diagnosis"><title>Diagnosis.</title><p>Head usually longer than wide, projecting in front of eyes; eyes strongly prolonged ventrally; postocular setae well-developed; stylets V-shaped; antennae 8-segmented, segment III with 2 or 1 sensoria, IV with 3 or 2; pronotal major setae pointed or blunt, notopleural sutures complete; basantra present; mesopraesternum boat-shaped; metathoracic sternopleural sutures absent; wings, if present, with numerous duplicated cilia; fore tarsal tooth present in male; pelta broad, rounded triangular; abdominal tergites II–VII each with 1 pair of sigmoid wing-retaining setae in macroptera; tube surface smooth, without prominent setae; anal setae about as long as tube.</p></tp:treatment-sec></tp:taxon-treatment>
