# Supplementary material for: Review of the spore-feeding Idolothripinae from China (Thysanoptera, Phlaeothripidae)
Source: Zookeys. 2013 Oct 29;(345):1–28. doi: 10.3897/zookeys.345.6167 (PMC3817440; doi:10.3897/zookeys.345.6167)
Supplement: XML Treatment for Compsothrips [file zookeys.345.6167-treatment5.xml]

<!DOCTYPE tp:taxon-treatment
  PUBLIC "-//TaxonX//DTD Taxonomic Treatment Publishing DTD v0 20100105//EN" "tax-treatment-NSO.dtd">
<tp:taxon-treatment xmlns:tp="http://www.plazi.org/taxpub"><tp:treatment-meta><mixed-citation publication-type="journal"><person-group><name><surname>Dang</surname><given-names>Li-Hong</given-names></name><name><surname>Qiao</surname><given-names>Ge-Xia</given-names></name></person-group><article-title>Review of the spore-feeding Idolothripinae from China (Thysanoptera, Phlaeothripidae)</article-title><source>Zookeys</source><day>29</day><month>10</month><year>2013</year><volume>2013</volume><issue>345</issue><fpage>1</fpage><lpage>28</lpage><pub-id pub-id-type="doi">10.3897/zookeys.345.6167</pub-id></mixed-citation></tp:treatment-meta><tp:nomenclature><tp:taxon-name>
                        <tp:taxon-name-part taxon-name-part-type="genus">Compsothrips</tp:taxon-name-part>
                        <object-id xmlns:xlink="http://www.w3.org/1999/xlink" xlink:type="simple">http://species-id.net/wiki/Compsothrips</object-id>
                    </tp:taxon-name><tp:taxon-authority>Reuter</tp:taxon-authority></tp:nomenclature><tp:treatment-sec sec-type="Remarks"><title>Remarks.</title><p>There are 27 species listed in this genus, of which three are recorded from China: <italic><tp:taxon-name>Compsothrips reticulates</tp:taxon-name></italic>, <italic><tp:taxon-name>Compsothrips sinensis</tp:taxon-name></italic> and <italic><tp:taxon-name>Compsothrips tenebronus</tp:taxon-name></italic> (<xref ref-type="bibr" rid="B9">Guo and Feng 2006</xref>, <xref ref-type="bibr" rid="B21">Pelikan 1961</xref>, <xref ref-type="bibr" rid="B11">Han and Cui 1991</xref>). <xref ref-type="bibr" rid="B6">Dang et al. (2013)</xref> transferred <italic><tp:taxon-name>Ophthalmothrips tenebronus</tp:taxon-name></italic> Han &amp; Cui to <italic><tp:taxon-name>Compsothrips</tp:taxon-name></italic> as a new combination, and also placed <italic><tp:taxon-name>Cryptothrips furvus</tp:taxon-name></italic> Reyes from Philippines as a new synonym of that species. <xref ref-type="bibr" rid="B21">Pelikan (1961)</xref> described <italic><tp:taxon-name>Compsothrips sinensis</tp:taxon-name></italic> from Guangdong, China based on a single female specimen, and indicated that the holotype was deposited in NZMC, Institute of Zoology, Chinese Academy of Sciences. However, that specimen has not been found in NZMC, nor is it in the Pelikan collection in Slovakia, and it is possibly lost. From the original description, <italic><tp:taxon-name>Compsothrips sinensis</tp:taxon-name></italic> cannot be distinguished with <italic><tp:taxon-name>Compsothrips tenebronus</tp:taxon-name></italic>, and they may represent the same species, so <italic><tp:taxon-name>Compsothrips sinensis</tp:taxon-name></italic> is here excluded from the key below.</p></tp:treatment-sec><tp:treatment-sec sec-type="Diagnosis"><title>Diagnosis.</title><p>Head much longer than wide, projecting in front of eyes; eyes strongly prolonged ventrally; postocular setae well-developed, one pair of ocellar setae developed; stylets V-shaped; antennae 8-segmented, segment III with 2 or 1 sensoria, IV with 2, sensoria small; pronotal major setae expanded, notopleural sutures complete; basantra present; mesopraesternum boat-shaped; metathoracic sternopleural sutures complete; usually apterous; fore tarsal tooth present in both sexes; pelta broad, rounded triangular; abdominal tergites usually without sigmoid wing-retaining setae; tube surface smooth, without prominent setae; anal setae shorter or a little longer than tube.</p></tp:treatment-sec><tp:treatment-sec sec-type="Key to Compsothrips species from China"><title>Key to <italic><tp:taxon-name>Compsothrips</tp:taxon-name></italic> species from China</title><table-wrap content-type="key" position="anchor" orientation="portrait"><table><tbody><tr><td rowspan="1" colspan="1">1</td><td rowspan="1" colspan="1">Antennal segment III with one sensorium</td><td rowspan="1" colspan="1"><italic><tp:taxon-name>Compsothrips reticulates</tp:taxon-name></italic>*</td></tr><tr><td rowspan="1" colspan="1">–</td><td rowspan="1" colspan="1">Antennal segment III with two sensoria</td><td rowspan="1" colspan="1"><italic><tp:taxon-name>Compsothrips tenebronus</tp:taxon-name></italic></td></tr><!--PageBreak--></tbody></table></table-wrap></tp:treatment-sec><ref-list><ref id="B9"><mixed-citation xmlns:xlink="http://www.w3.org/1999/xlink" xlink:type="simple"><person-group><name name-style="western"><surname>Guo</surname><given-names>FZ</given-names></name><name name-style="western"><surname>Feng</surname><given-names>JN</given-names></name></person-group> (<year>2006</year>) <article-title>A new species of the genus <italic>Compsothrips</italic> Reuter (Thysanoptera, Phlaeothripidae) from China.</article-title><source>Acta Zootaxonomica Sinica</source><volume>31</volume>: <fpage>843</fpage>-<lpage>845</lpage>.</mixed-citation></ref><ref id="B21"><mixed-citation xmlns:xlink="http://www.w3.org/1999/xlink" xlink:type="simple"><person-group><name name-style="western"><surname>Pelikan</surname><given-names>J</given-names></name></person-group> (<year>1961</year>) <article-title>Two new species of Oedaleothrips from Asia.</article-title><source>Časopis Československé Společnosti Entomologické (Acta Societatis Entomologicae Cechosloveniae)</source><volume>58</volume>: <fpage>302</fpage>-<lpage>309</lpage>.</mixed-citation></ref><ref id="B11"><mixed-citation xmlns:xlink="http://www.w3.org/1999/xlink" xlink:type="simple"><person-group><name name-style="western"><surname>Han</surname><given-names>YF</given-names></name><name name-style="western"><surname>Cui</surname><given-names>YQ</given-names></name></person-group> (<year>1991</year>) <article-title>Three new species of Thysanoptera (Insecta) from the Hengduan Mountains, China.</article-title><source>Entomotaxonomia</source><volume>13</volume>(<issue>1</issue>): <fpage>1</fpage>-<lpage>7</lpage>.</mixed-citation></ref><ref id="B6"><mixed-citation xmlns:xlink="http://www.w3.org/1999/xlink" xlink:type="simple"><person-group><name name-style="western"><surname>Dang</surname><given-names>LH</given-names></name><name name-style="western"><surname>Mound</surname><given-names>LA</given-names></name><name name-style="western"><surname>Qiao</surname><given-names>GX</given-names></name></person-group> (<year>2013</year>) <article-title>New records and nomenclatural changes among spore-feeding thrips from China (Thysanoptera, Phlaeothripidae, Idolothripinae).</article-title><source>Acta Zootaxonomica Sinica</source><volume>38</volume>: <fpage>657</fpage>-<lpage>660</lpage>.</mixed-citation></ref></ref-list></tp:taxon-treatment>
