# Supplementary material for: Review of the spore-feeding Idolothripinae from China (Thysanoptera, Phlaeothripidae)
Source: Zookeys. 2013 Oct 29;(345):1–28. doi: 10.3897/zookeys.345.6167 (PMC3817440; doi:10.3897/zookeys.345.6167)
Supplement: XML Treatment for Cryptothrips [file zookeys.345.6167-treatment6.xml]

<!DOCTYPE tp:taxon-treatment
  PUBLIC "-//TaxonX//DTD Taxonomic Treatment Publishing DTD v0 20100105//EN" "tax-treatment-NSO.dtd">
<tp:taxon-treatment xmlns:tp="http://www.plazi.org/taxpub"><tp:treatment-meta><mixed-citation publication-type="journal"><person-group><name><surname>Dang</surname><given-names>Li-Hong</given-names></name><name><surname>Qiao</surname><given-names>Ge-Xia</given-names></name></person-group><article-title>Review of the spore-feeding Idolothripinae from China (Thysanoptera, Phlaeothripidae)</article-title><source>Zookeys</source><day>29</day><month>10</month><year>2013</year><volume>2013</volume><issue>345</issue><fpage>1</fpage><lpage>28</lpage><pub-id pub-id-type="doi">10.3897/zookeys.345.6167</pub-id></mixed-citation></tp:treatment-meta><tp:nomenclature><tp:taxon-name>
                        <tp:taxon-name-part taxon-name-part-type="genus">Cryptothrips</tp:taxon-name-part>
                        <object-id xmlns:xlink="http://www.w3.org/1999/xlink" xlink:type="simple">http://species-id.net/wiki/Cryptothrips</object-id>
                    </tp:taxon-name><tp:taxon-authority>Uzel</tp:taxon-authority></tp:nomenclature><tp:treatment-sec sec-type="Remarks"><title>Remarks.</title><p>There are 12 species listed in this genus, of which only one, <italic><tp:taxon-name>Cryptothrips nigripes</tp:taxon-name></italic>, is known from China, this Palaearctic species having been recorded from Inner Mongolia by <xref ref-type="bibr" rid="B6">Dang et al. (2013)</xref>. Also <italic><tp:taxon-name>Cryptothrips sauteri</tp:taxon-name></italic> was described from Taiwan, but judging from the original description it was based on a single specimen that lacks antennae. This species cannot be recognized, and even its generic relationship remains unknown. The original specimen is not in the Senckenberg Museum, Frankfurt, where so many of Karny’s specimens are deposited, and is probably lost. The references in <xref ref-type="bibr" rid="B15">Mirab-balou (2011)</xref> are simply bibliographic quotations.</p></tp:treatment-sec><tp:treatment-sec sec-type="Diagnosis"><title>Diagnosis.</title><p>Head longer than wide; eyes equally developed ventrally and dorsally; postocular setae well-developed, ocellar setae usually small; stylets long and close together medially; antennae 8-segmented, segment III with 2 sensoria, IV with 3; pronotal major setae usually pointed or blunt, notopleural sutures complete; basantra present; mesopraesternum boat-shaped; metathoracic sternopleural sutures present; wings, if present, with duplicated cilia; fore tarsal tooth present in male, absent in female; pelta broad, with two slender lobes; abdominal tergites III–VI with 1 pair of sigmoid wing-retaining setae; tube surface smooth, without prominent setae; anal setae usually shorter than tube.</p></tp:treatment-sec><ref-list><ref id="B6"><mixed-citation xmlns:xlink="http://www.w3.org/1999/xlink" xlink:type="simple"><person-group><name name-style="western"><surname>Dang</surname><given-names>LH</given-names></name><name name-style="western"><surname>Mound</surname><given-names>LA</given-names></name><name name-style="western"><surname>Qiao</surname><given-names>GX</given-names></name></person-group> (<year>2013</year>) <article-title>New records and nomenclatural changes among spore-feeding thrips from China (Thysanoptera, Phlaeothripidae, Idolothripinae).</article-title><source>Acta Zootaxonomica Sinica</source><volume>38</volume>: <fpage>657</fpage>-<lpage>660</lpage>.</mixed-citation></ref><ref id="B15"><mixed-citation xmlns:xlink="http://www.w3.org/1999/xlink" xlink:type="simple"><person-group><name name-style="western"><surname>Mirab-balou</surname><given-names>M</given-names></name></person-group> (<year>2011</year>) <article-title>Thrips (Insecta: Thysanoptera) of China.</article-title><source>Journal of Species List and Distribution</source><volume>7</volume>: <fpage>720</fpage>-<lpage>744</lpage>.</mixed-citation></ref></ref-list></tp:taxon-treatment>
