# Supplementary material for: Review of the spore-feeding Idolothripinae from China (Thysanoptera, Phlaeothripidae)
Source: Zookeys. 2013 Oct 29;(345):1–28. doi: 10.3897/zookeys.345.6167 (PMC3817440; doi:10.3897/zookeys.345.6167)
Supplement: XML Treatment for Dinothrips [file zookeys.345.6167-treatment7.xml]

<!DOCTYPE tp:taxon-treatment
  PUBLIC "-//TaxonX//DTD Taxonomic Treatment Publishing DTD v0 20100105//EN" "tax-treatment-NSO.dtd">
<tp:taxon-treatment xmlns:tp="http://www.plazi.org/taxpub"><tp:treatment-meta><mixed-citation publication-type="journal"><person-group><name><surname>Dang</surname><given-names>Li-Hong</given-names></name><name><surname>Qiao</surname><given-names>Ge-Xia</given-names></name></person-group><article-title>Review of the spore-feeding Idolothripinae from China (Thysanoptera, Phlaeothripidae)</article-title><source>Zookeys</source><day>29</day><month>10</month><year>2013</year><volume>2013</volume><issue>345</issue><fpage>1</fpage><lpage>28</lpage><pub-id pub-id-type="doi">10.3897/zookeys.345.6167</pub-id></mixed-citation></tp:treatment-meta><tp:nomenclature><tp:taxon-name>
                        <tp:taxon-name-part taxon-name-part-type="genus">Dinothrips</tp:taxon-name-part>
                        <object-id xmlns:xlink="http://www.w3.org/1999/xlink" xlink:type="simple">http://species-id.net/wiki/Dinothrips</object-id>
                    </tp:taxon-name><tp:taxon-authority>Bagnall</tp:taxon-authority></tp:nomenclature><tp:treatment-sec sec-type="Remarks"><title>Remarks.</title><p>This genus comprises six Asian species, of which four are recorded from southern China, <italic><tp:taxon-name>Dinothrips hainanensis</tp:taxon-name></italic>, <italic><tp:taxon-name>Dinothrips juglandis</tp:taxon-name></italic>, <italic><tp:taxon-name>Dinothrips spinosus</tp:taxon-name></italic> and <italic><tp:taxon-name>Dinothrips sumatrensis</tp:taxon-name></italic>. Species of this genus can be recognised by the pelta divided into three separate parts, and the males with the mesothoracic spiracular area curiously expanded into a prominent process (<xref ref-type="bibr" rid="B16">Mound and Palmer 1983</xref>). Species differ in the shape of this process in males, but females cannot be identified to species with any certainty. The spiracular process of males varies with body size within <italic><tp:taxon-name>Dinothrips spinosus</tp:taxon-name></italic>, and the shape also varies in slide-mounted specimens due to cover-slip pressure. As a result, it seems likely that <italic><tp:taxon-name>Dinothrips hainanensis</tp:taxon-name></italic> is the same species as <italic><tp:taxon-name>Dinothrips spinosus</tp:taxon-name></italic>. Here, the key to three species of <italic><tp:taxon-name>Dinothrips Dinothrips</tp:taxon-name></italic> from China excludes <italic><tp:taxon-name>Dinothrips hainanensis</tp:taxon-name></italic>.</p></tp:treatment-sec><tp:treatment-sec sec-type="Diagnosis"><title>Diagnosis.</title><p>Head much longer than wide, projecting slightly in front of eyes, cheeks with numbers of stout setae; eyes equally developed ventrally and dorsally; postocular setae well developed, interocellar setae usually developed; stylets V-shaped; antennae 8-segmented, segment III with 2 sensoria, IV with 4; pronotal major setae usually pointed or blunt, notopleural sutures complete; basantra present; mesothoracic spiracular area of male usually prolonged into prominent process; mesopraesternum boat-shaped; metathoracic sternopleural sutures absent; wings, if present, with duplicated cilia; fore tarsal tooth present in both sexes, a series tuber<!--PageBreak-->cles present on inner margin of fore tibiae in large males; pelta divided into one large median lobe, 2 small lateral lobes; abdominal tergites III–VI with 2 pairs of sigmoid wing-retaining setae; tube surface smooth, without prominent setae; anal setae usually shorter than tube.</p></tp:treatment-sec><tp:treatment-sec sec-type="Key to Dinothrips species from China"><title>Key to <italic><tp:taxon-name>Dinothrips</tp:taxon-name></italic> species from China</title><table-wrap content-type="key" position="anchor" orientation="portrait"><table><tbody><tr><td rowspan="1" colspan="1">1</td><td rowspan="1" colspan="1">Antennal segment III largely yellow with brown apex</td><td rowspan="1" colspan="1"><italic><tp:taxon-name>Dinothrips juglandis</tp:taxon-name></italic></td></tr><tr><td rowspan="1" colspan="1">–</td><td rowspan="1" colspan="1">Antennal segment III largely yellow but brown at apex and base</td><td rowspan="1" colspan="1">2</td></tr><tr><td rowspan="1" colspan="1">2</td><td rowspan="1" colspan="1">Antennal segment III short, about 3 times as long as apical brown part</td><td rowspan="1" colspan="1"><italic><tp:taxon-name>Dinothrips sumatrensis</tp:taxon-name></italic></td></tr><tr><td rowspan="1" colspan="1">–</td><td rowspan="1" colspan="1">Antennal segment III elongate, more than 4 times as long as apical brown part</td><td rowspan="1" colspan="1"><italic><tp:taxon-name>Dinothrips spinosus</tp:taxon-name></italic></td></tr></tbody></table></table-wrap></tp:treatment-sec><ref-list><ref id="B16"><mixed-citation xmlns:xlink="http://www.w3.org/1999/xlink" xlink:type="simple"><person-group><name name-style="western"><surname>Mound</surname><given-names>LA</given-names></name><name name-style="western"><surname>Palmer</surname><given-names>JM</given-names></name></person-group> (<year>1983</year>) <article-title>The generic and tribal classification of spore-feeding Thysanoptera (Phlaeothripidae: Idolothripinae). Bulletin of the British Museum (Natural History).</article-title><source>Entomology</source><volume>46</volume>: <fpage>1</fpage>-<lpage>174</lpage>.</mixed-citation></ref></ref-list></tp:taxon-treatment>
