# Supplementary material for: Review of the spore-feeding Idolothripinae from China (Thysanoptera, Phlaeothripidae)
Source: Zookeys. 2013 Oct 29;(345):1–28. doi: 10.3897/zookeys.345.6167 (PMC3817440; doi:10.3897/zookeys.345.6167)
Supplement: XML Treatment for Elaphrothrips [file zookeys.345.6167-treatment8.xml]

<!DOCTYPE tp:taxon-treatment
  PUBLIC "-//TaxonX//DTD Taxonomic Treatment Publishing DTD v0 20100105//EN" "tax-treatment-NSO.dtd">
<tp:taxon-treatment xmlns:tp="http://www.plazi.org/taxpub"><tp:treatment-meta><mixed-citation publication-type="journal"><person-group><name><surname>Dang</surname><given-names>Li-Hong</given-names></name><name><surname>Qiao</surname><given-names>Ge-Xia</given-names></name></person-group><article-title>Review of the spore-feeding Idolothripinae from China (Thysanoptera, Phlaeothripidae)</article-title><source>Zookeys</source><day>29</day><month>10</month><year>2013</year><volume>2013</volume><issue>345</issue><fpage>1</fpage><lpage>28</lpage><pub-id pub-id-type="doi">10.3897/zookeys.345.6167</pub-id></mixed-citation></tp:treatment-meta><tp:nomenclature><tp:taxon-name>
                        <tp:taxon-name-part taxon-name-part-type="genus">Elaphrothrips</tp:taxon-name-part>
                        <object-id xmlns:xlink="http://www.w3.org/1999/xlink" xlink:type="simple">http://species-id.net/wiki/Elaphrothrips</object-id>
                    </tp:taxon-name><tp:taxon-authority>Buffa</tp:taxon-authority></tp:nomenclature><tp:treatment-sec sec-type="Remarks"><title>Remarks.</title><p>Species of this genus can be found in all tropical countries, and 141 species are currently listed, with eight recorded from China: <italic><tp:taxon-name>Elaphrothrips denticollis</tp:taxon-name></italic>, <italic><tp:taxon-name>Elaphrothrips jacobsoni</tp:taxon-name></italic>, <italic><tp:taxon-name>Elaphrothrips greeni</tp:taxon-name></italic>, <italic><tp:taxon-name>Elaphrothrips spiniceps</tp:taxon-name></italic>, <italic><tp:taxon-name>Elaphrothrips fulmeki</tp:taxon-name></italic>, <italic><tp:taxon-name>Elaphrothrips insignis</tp:taxon-name></italic>, <italic><tp:taxon-name>Elaphrothrips malayensis</tp:taxon-name></italic> and <italic><tp:taxon-name>Elaphrothrips procer</tp:taxon-name></italic>. The last four are here newly recorded from China, but there are also several undescribed species represented in NZMC. The species <italic><tp:taxon-name>Elaphrothrips denticollis</tp:taxon-name></italic> is widespread in Southern China, and shares most characters with <italic><tp:taxon-name>Elaphrothrips malayensis</tp:taxon-name></italic>, especially fore tarsi elongate. There is no satisfactory differentiation between these two species, although <xref ref-type="bibr" rid="B20">Palmer and Mound (1978)</xref> distinguished <italic><tp:taxon-name>Elaphrothrips denticollis</tp:taxon-name></italic> from <italic><tp:taxon-name>Elaphrothrips malayensis</tp:taxon-name></italic> by antennal segments IV–V being uniformly brown or with the basal stem light brown. This is difficult to assess in many specimens that have been slightly bleached. There is a similar problem with <italic><tp:taxon-name>Elaphrothrips fulmeki</tp:taxon-name></italic> and <italic><tp:taxon-name>Elaphrothripsw malayensis</tp:taxon-name></italic> that are distinguished only by antennal segment VI with the basal 1/5 brown or pale. Currently, the identification of some <italic><tp:taxon-name>Elaphrothrips</tp:taxon-name></italic> species is not satisfactory.</p></tp:treatment-sec><tp:treatment-sec sec-type="Diagnosis"><title>Diagnosis.</title><p>Head much longer than wide, projecting in front of eyes, cheeks usually with numbers of stout setae; eyes equally developed ventrally and dorsally, or a little prolonged ventrally; postocular setae well-developed, interocellar setae well developed, and one pair of median dorsal setae usually developed; stylets short and V-shaped; antennae 8-segmented, segment III with 2 sensoria, IV with 4; pronotal major developed setae usually pointed or blunt, notopleural sutures complete or nearly complete; basantra present; mesopraesternum boat-shaped; metathoracic sternopleural sutures absent; wings, if present, with duplicated cilia; fore tarsal tooth present in male, absent in female, fore femur of large males usually with sickle-shaped seta on external apical margin; pelta broad, two lateral lobes broadly joined with middle one; abdominal tergites III–VI with 2 pairs of sigmoid wing-retaining setae; tube surface smooth, without prominent setae; anal setae usually shorter than tube.</p><!--PageBreak--></tp:treatment-sec><tp:treatment-sec sec-type="Key to Elaphrothrips species from China"><title>Key to <italic><tp:taxon-name>Elaphrothrips</tp:taxon-name></italic> species from China</title><table-wrap content-type="key" position="anchor" orientation="portrait"><table><tbody><tr><td rowspan="1" colspan="1">1</td><td rowspan="1" colspan="1">Head with cheek setae dark</td><td rowspan="1" colspan="1">2</td></tr><tr><td rowspan="1" colspan="1">–</td><td rowspan="1" colspan="1">Head with cheek setae yellow or pale</td><td rowspan="1" colspan="1">3</td></tr><tr><td rowspan="1" colspan="1">2</td><td rowspan="1" colspan="1">Head only slightly produced in front of eyes, length about 1/8 as long as width; inner margin of male fore femora with tubercles (<xref ref-type="fig" rid="F6">Fig. 37</xref>); pelta broadly joined to lateral wings (<xref ref-type="fig" rid="F5">Fig. 29</xref>)</td><td rowspan="1" colspan="1"><italic><tp:taxon-name>Elaphrothrips insignis</tp:taxon-name></italic></td></tr><tr><td rowspan="1" colspan="1">–</td><td rowspan="1" colspan="1">Head strongly produced in front of eyes, length about 1/2 as long as width; inner margin of fore femora without tubercles in both sexes; pelta narrowly jointed to lateral wings or separated</td><td rowspan="1" colspan="1"><italic><tp:taxon-name>Elaphrothrips jacobsoni</tp:taxon-name></italic>*</td></tr><tr><td rowspan="1" colspan="1">3</td><td rowspan="1" colspan="1">Head process in front of eyes short, width 3–5 times its length; tibiae uniformly dark brown</td><td rowspan="1" colspan="1">4</td></tr><tr><td rowspan="1" colspan="1">–</td><td rowspan="1" colspan="1">Head process in front of eyes long, width 1–3 times its length; tibiae sometimes pale in the apical half</td><td rowspan="1" colspan="1">5</td></tr><tr><td rowspan="1" colspan="1">4</td><td rowspan="1" colspan="1">Head produced process very short, width about 5 times as long as length (<xref ref-type="fig" rid="F4">Fig. 22</xref>); antennal segment III stout and short, about twice as long as apical brown part; pelta narrowly jointed with lateral wings, joint slender</td><td rowspan="1" colspan="1"><italic><tp:taxon-name>Elaphrothrips spiniceps</tp:taxon-name></italic></td></tr><tr><td rowspan="1" colspan="1">–</td><td rowspan="1" colspan="1">Head produced process short, width about 3 times as long as length; antennal segment III more than 4 times as long as apical brown part; pelta narrowly jointed with lateral wings, joint short (<xref ref-type="fig" rid="F5">Fig. 30</xref>)</td><td rowspan="1" colspan="1"><italic><tp:taxon-name>Elaphrothrips procer</tp:taxon-name></italic></td></tr><tr><td rowspan="1" colspan="1">5</td><td rowspan="1" colspan="1">Tibiae largely yellow, with sub-basal 1/3 brown (head produced process about as long as width) (<xref ref-type="fig" rid="F4">Fig. 23</xref>)</td><td rowspan="1" colspan="1"><italic><tp:taxon-name>Elaphrothrips greeni</tp:taxon-name></italic></td></tr><tr><td rowspan="1" colspan="1">–</td><td rowspan="1" colspan="1">Mid tibiae uniformly brown at least</td><td rowspan="1" colspan="1">6</td></tr><tr><td rowspan="1" colspan="1">6</td><td rowspan="1" colspan="1">Antennal segments IV–V uniformly brown, sometimes a little shallow at base; fore tarsal elongate, about 3 times as long as width (<xref ref-type="fig" rid="F6">Fig. 38</xref>)</td><td rowspan="1" colspan="1"><italic><tp:taxon-name>Elaphrothrips denticollis</tp:taxon-name></italic></td></tr><tr><td rowspan="1" colspan="1">–</td><td rowspan="1" colspan="1">Antennal segments IV–V brown with basal pedial pale; fore tarsal various</td><td rowspan="1" colspan="1">7</td></tr><tr><td rowspan="1" colspan="1">7</td><td rowspan="1" colspan="1">Antennal segment III longer than IV; VI brown with basal 1/5 yellow (<xref ref-type="fig" rid="F6">Fig. 32</xref>)</td><td rowspan="1" colspan="1"><italic><tp:taxon-name>Elaphrothrips fulmeki</tp:taxon-name></italic></td></tr><tr><td rowspan="1" colspan="1">–</td><td rowspan="1" colspan="1">Antennal segment III as long as IV; VI uniform brown</td><td rowspan="1" colspan="1"><italic><tp:taxon-name>Elaphrothrips malayensis</tp:taxon-name></italic></td></tr></tbody></table></table-wrap></tp:treatment-sec><tp:treatment-sec><!--Section generated to contain objects referenced in tp:taxon-treatment.--><fig id="F6" position="float" orientation="portrait"><label>Figures 32–39.</label><caption><p><bold>32–33</bold> <italic><tp:taxon-name>Elaphrothrips fulmeki</tp:taxon-name></italic>: <bold>32</bold> antennae <bold>33</bold> mid-leg <bold>34–35</bold> <italic><tp:taxon-name>Machatothrips</tp:taxon-name></italic> foreleg: <bold>34</bold> <italic><tp:taxon-name>Machatothrips antennatus</tp:taxon-name></italic> <bold>35</bold> <italic><tp:taxon-name>Machatothrips artocarpi</tp:taxon-name></italic> <bold>36</bold> <italic><tp:taxon-name>Dinothrips sumatrensis</tp:taxon-name></italic>, male mesothoracic spiracular process <bold>37</bold> <italic><tp:taxon-name>Elaphrothrips insignis</tp:taxon-name></italic>, male foreleg <bold>38</bold> <italic><tp:taxon-name>Elaphrothrips denticollis</tp:taxon-name></italic>, male fore tarsi <bold>39</bold> <italic><tp:taxon-name>Ophthalmothrips miscanthicola</tp:taxon-name></italic>, female fore tarsal tooth.</p></caption><graphic xmlns:xlink="http://www.w3.org/1999/xlink" xlink:href="ZooKeys-345-001-g006.jpg" position="float" orientation="portrait" xlink:type="simple"/></fig><fig id="F5" position="float" orientation="portrait"><label>Figures 24–31.</label><caption><p><tp:taxon-name>Idolothripinae</tp:taxon-name> Pelta: <bold>24</bold> <italic><tp:taxon-name>Bactrothrips</tp:taxon-name></italic> sp <bold>25–26</bold> <italic><tp:taxon-name>Megathrips lativentris</tp:taxon-name></italic> <bold>27</bold> <italic><tp:taxon-name>Nesothrips brevicollis</tp:taxon-name></italic> <bold>28</bold> <italic><tp:taxon-name>Nesothrips peltatus</tp:taxon-name></italic> <bold>29</bold> <italic><tp:taxon-name>Elaphrothrips insignis</tp:taxon-name></italic> <bold>30</bold> <italic><tp:taxon-name>Elaphrothrips procer</tp:taxon-name></italic> <bold>31</bold> <italic><tp:taxon-name>Dinothrips</tp:taxon-name></italic> sp.</p></caption><graphic xmlns:xlink="http://www.w3.org/1999/xlink" xlink:href="ZooKeys-345-001-g005.jpg" position="float" orientation="portrait" xlink:type="simple"/></fig><fig id="F4" position="float" orientation="portrait"><label>Figures 20–23.</label><caption><p><bold>20–21</bold> <italic><tp:taxon-name>Machatothrips</tp:taxon-name></italic>, head &amp; pronotum: <bold>20</bold> <italic><tp:taxon-name>Machatothrips antennatus</tp:taxon-name></italic> <bold>21</bold> <italic><tp:taxon-name>Machatothrips artocarpi</tp:taxon-name></italic> <bold>22–23</bold> <italic><tp:taxon-name>Elaphrothrips</tp:taxon-name></italic>, head, pronotum &amp; foreleg: <bold>22</bold> <italic><tp:taxon-name>Elaphrothrips spiniceps</tp:taxon-name></italic> <bold>23</bold> <italic><tp:taxon-name>Elaphrothrips greeni</tp:taxon-name></italic>.</p></caption><graphic xmlns:xlink="http://www.w3.org/1999/xlink" xlink:href="ZooKeys-345-001-g004.jpg" position="float" orientation="portrait" xlink:type="simple"/></fig></tp:treatment-sec><ref-list><ref id="B20"><mixed-citation xmlns:xlink="http://www.w3.org/1999/xlink" xlink:type="simple"><person-group><name name-style="western"><surname>Palmer</surname><given-names>JM</given-names></name><name name-style="western"><surname>Mound</surname><given-names>LA</given-names></name></person-group> (<year>1978</year>) <article-title>Nine genera of fungus-feeding Phlaeothripidae (Thysanoptera) from the Oriental Region. Bulletin of the British Museum (Natural History).</article-title><source>Entomology</source><volume>37</volume>: <fpage>153</fpage>-<lpage>215</lpage>.</mixed-citation></ref></ref-list></tp:taxon-treatment>
