# Supplementary material for: Review of the spore-feeding Idolothripinae from China (Thysanoptera, Phlaeothripidae)
Source: Zookeys. 2013 Oct 29;(345):1–28. doi: 10.3897/zookeys.345.6167 (PMC3817440; doi:10.3897/zookeys.345.6167)
Supplement: XML Treatment for Ethirothrips [file zookeys.345.6167-treatment9.xml]

<!DOCTYPE tp:taxon-treatment
  PUBLIC "-//TaxonX//DTD Taxonomic Treatment Publishing DTD v0 20100105//EN" "tax-treatment-NSO.dtd">
<tp:taxon-treatment xmlns:tp="http://www.plazi.org/taxpub"><tp:treatment-meta><mixed-citation publication-type="journal"><person-group><name><surname>Dang</surname><given-names>Li-Hong</given-names></name><name><surname>Qiao</surname><given-names>Ge-Xia</given-names></name></person-group><article-title>Review of the spore-feeding Idolothripinae from China (Thysanoptera, Phlaeothripidae)</article-title><source>Zookeys</source><day>29</day><month>10</month><year>2013</year><volume>2013</volume><issue>345</issue><fpage>1</fpage><lpage>28</lpage><pub-id pub-id-type="doi">10.3897/zookeys.345.6167</pub-id></mixed-citation></tp:treatment-meta><tp:nomenclature><tp:taxon-name>
                        <tp:taxon-name-part taxon-name-part-type="genus">Ethirothrips</tp:taxon-name-part>
                        <object-id xmlns:xlink="http://www.w3.org/1999/xlink" xlink:type="simple">http://species-id.net/wiki/Ethirothrips</object-id>
                    </tp:taxon-name><tp:taxon-authority>Karny</tp:taxon-authority></tp:nomenclature><tp:treatment-sec sec-type="Remarks"><title>Remarks.</title><p>This genus currently comprises 37 species, of which eight are recorded from China: <italic><tp:taxon-name>Ethirothrips brevis</tp:taxon-name></italic>, <italic><tp:taxon-name>Ethirothrips indicus</tp:taxon-name></italic>, <italic><tp:taxon-name>Ethirothrips obscurus</tp:taxon-name></italic>, <italic><tp:taxon-name>Ethirothrips chui</tp:taxon-name></italic> and <italic><tp:taxon-name>Ethirothrips virgulae</tp:taxon-name></italic> from Taiwan, <italic><tp:taxon-name>Ethirothrips longisetis</tp:taxon-name></italic> and <italic><tp:taxon-name>Ethirothrips vitreipennis</tp:taxon-name></italic> from Hainan, and <italic><tp:taxon-name>Ethirothrips stenomelas</tp:taxon-name></italic> from Guangdong and Hainan. However, <italic><tp:taxon-name>Ethirothrips virgulae</tp:taxon-name></italic> is here newly recorded from mainland China at Guangxi. In this study, type-specimens of two species of Chen (Taiwan Agricultural Research Institute, Taichung) were checked, but unfortunately they are so poor that most characters could not be studied.</p></tp:treatment-sec><tp:treatment-sec sec-type="Diagnosis"><title>Diagnosis.</title><p>Head usually longer than width across eyes; eyes small, equally developed ventrally and dorsally; postocular setae well-developed; stylets long, V-shaped or sub-parallel; antennae 8-segmented, segment III with 2 sensoria, IV 4; pronotal <!--PageBreak-->major setae pointed or blunt, notopleural sutures complete; basantra present; mesopraesternum boat-shaped; metathoracic sternopleural sutures absent; wings, if present, with numerous duplicated cilia; fore tarsal tooth present in male; pelta broad, with two broad lateral lobes; abdominal tergites II–VII each with 1 pair of sigmoid wing-retaining setae in macroptera; tube surface smooth, without prominent setae; anal setae shorter than tube.</p></tp:treatment-sec><tp:treatment-sec sec-type="Key to Ethirothrips species from China"><title>Key to <italic><tp:taxon-name>Ethirothrips</tp:taxon-name></italic> species from China</title><table-wrap content-type="key" position="anchor" orientation="portrait"><table><tbody><tr><td rowspan="1" colspan="1">1</td><td rowspan="1" colspan="1">Antennal segment IV with five sensoria</td><td rowspan="1" colspan="1"><italic><tp:taxon-name>Ethirothrips stenomelas</tp:taxon-name></italic></td></tr><tr><td rowspan="1" colspan="1">–</td><td rowspan="1" colspan="1">Antennal segment IV with four sensoria</td><td rowspan="1" colspan="1">2</td></tr><tr><td rowspan="1" colspan="1">2</td><td rowspan="1" colspan="1">Postocellar setae elongate, longer than diameter of posterior ocelli (<xref ref-type="fig" rid="F2">Figs 7</xref>, <xref ref-type="fig" rid="F2">8</xref>)</td><td rowspan="1" colspan="1">3</td></tr><tr><td rowspan="1" colspan="1">–</td><td rowspan="1" colspan="1">Postocellar setae reduced, much shorter than diameter of posterior ocelli (<xref ref-type="fig" rid="F2">Fig. 9</xref>)</td><td rowspan="1" colspan="1">4</td></tr><tr><td rowspan="1" colspan="1">3</td><td rowspan="1" colspan="1">Antennal segments IV–VIII uniformly brown, at least IV darker than III; abdominal segment IX with posteromarginal setae shorter than tube (<xref ref-type="fig" rid="F2">Fig. 11</xref>)</td><td rowspan="1" colspan="1"><italic><tp:taxon-name>Ethirothrips indicus</tp:taxon-name></italic></td></tr><tr><td rowspan="1" colspan="1">–</td><td rowspan="1" colspan="1">Antennal segment IV as yellow as III, V–VIII brown; abdominal segment IX with posteromarginal setae longer than tube (<xref ref-type="fig" rid="F2">Fig. 12</xref>)</td><td rowspan="1" colspan="1"><italic><tp:taxon-name>Ethirothrips obscurus</tp:taxon-name></italic></td></tr><tr><td rowspan="1" colspan="1">4</td><td rowspan="1" colspan="1">Major setae blunt at apex</td><td rowspan="1" colspan="1">5</td></tr><tr><td rowspan="1" colspan="1">–</td><td rowspan="1" colspan="1">Major setae acute at apex</td><td rowspan="1" colspan="1">6</td></tr><tr><td rowspan="1" colspan="1">5</td><td rowspan="1" colspan="1">Metanotum without campaniform sensilla</td><td rowspan="1" colspan="1"><italic><tp:taxon-name>Ethirothrips chui</tp:taxon-name></italic></td></tr><tr><td rowspan="1" colspan="1">–</td><td rowspan="1" colspan="1">Metanotum with pair of campaniform sensilla (<xref ref-type="fig" rid="F2">Fig. 10</xref>)</td><td rowspan="1" colspan="1"><italic><tp:taxon-name>Ethirothrips brevis</tp:taxon-name></italic></td></tr><tr><td rowspan="1" colspan="1">6</td><td rowspan="1" colspan="1">Major setae well developed, postocular setae about 230 microns</td><td rowspan="1" colspan="1"><italic><tp:taxon-name>Ethirothrips longisetis</tp:taxon-name></italic>*</td></tr><tr><td rowspan="1" colspan="1">–</td><td rowspan="1" colspan="1">Major setae relatively shorter, postocular setae about 100 microns</td><td rowspan="1" colspan="1">7</td></tr><tr><td rowspan="1" colspan="1">7</td><td rowspan="1" colspan="1">Body uniformly brown to dark brown</td><td rowspan="1" colspan="1"><italic><tp:taxon-name>Ethirothrips virgulae</tp:taxon-name></italic></td></tr><tr><td rowspan="1" colspan="1">–</td><td rowspan="1" colspan="1">Body bicolored, largely yellow except brown tube</td><td rowspan="1" colspan="1"><italic><tp:taxon-name>Ethirothrips vitreipennis</tp:taxon-name></italic></td></tr></tbody></table></table-wrap><fig id="F2" position="float" orientation="portrait"><label>Figures 7–12.</label><caption><p><italic><tp:taxon-name>Ethirothrips</tp:taxon-name></italic> spp. <bold>7–9</bold> Head, pronotum &amp; foreleg: <bold>7</bold> <italic><tp:taxon-name>Ethirothrips indicus</tp:taxon-name></italic> <bold>8</bold> <italic><tp:taxon-name>Ethirothrips obscurus</tp:taxon-name></italic> <bold>9</bold> <italic><tp:taxon-name>Ethirothrips vitreipennis</tp:taxon-name></italic> Mesonotum &amp; metanotum: <bold>10</bold> <italic><tp:taxon-name>Ethirothrips brevis</tp:taxon-name></italic> <bold>11–12</bold> Female abdominal tergites IX–X: <bold>11</bold> <italic><tp:taxon-name>Ethirothrips indicus</tp:taxon-name></italic> <bold>12</bold> <italic><tp:taxon-name>Ethirothrips obscurus</tp:taxon-name></italic>.</p></caption><graphic xmlns:xlink="http://www.w3.org/1999/xlink" xlink:href="ZooKeys-345-001-g002.jpg" position="float" orientation="portrait" xlink:type="simple"/></fig><fig id="F3" position="float" orientation="portrait"><label>Figures 13–19.</label><caption><p><bold>13–17</bold> <tp:taxon-name>Idolothripinae</tp:taxon-name> head: <bold>13</bold> <italic><tp:taxon-name>Holurothrips</tp:taxon-name></italic> <bold>14</bold> <italic><tp:taxon-name>Bactrothrips</tp:taxon-name></italic> <bold>15</bold> <italic><tp:taxon-name>Elaphrothrips</tp:taxon-name></italic> <bold>16</bold> <italic><tp:taxon-name>Meiothrips</tp:taxon-name></italic> <bold>17</bold> <italic><tp:taxon-name>Ophthalmothrips</tp:taxon-name></italic> <bold>18</bold> <italic><tp:taxon-name>Mecynothrips simplex</tp:taxon-name></italic>, head &amp; pronotum <bold>19</bold> <italic><tp:taxon-name>Mecynothrips pugilator</tp:taxon-name></italic>, head, pronotum &amp; foreleg.</p></caption><graphic xmlns:xlink="http://www.w3.org/1999/xlink" xlink:href="ZooKeys-345-001-g003.jpg" position="float" orientation="portrait" xlink:type="simple"/></fig></tp:treatment-sec></tp:taxon-treatment>
