# Supplementary material for: Review of the spore-feeding Idolothripinae from China (Thysanoptera, Phlaeothripidae)
Source: Zookeys. 2013 Oct 29;(345):1–28. doi: 10.3897/zookeys.345.6167 (PMC3817440; doi:10.3897/zookeys.345.6167)
Supplement: XML Treatment for Gastrothrips [file zookeys.345.6167-treatment10.xml]

<!DOCTYPE tp:taxon-treatment
  PUBLIC "-//TaxonX//DTD Taxonomic Treatment Publishing DTD v0 20100105//EN" "tax-treatment-NSO.dtd">
<tp:taxon-treatment xmlns:tp="http://www.plazi.org/taxpub"><tp:treatment-meta><mixed-citation publication-type="journal"><person-group><name><surname>Dang</surname><given-names>Li-Hong</given-names></name><name><surname>Qiao</surname><given-names>Ge-Xia</given-names></name></person-group><article-title>Review of the spore-feeding Idolothripinae from China (Thysanoptera, Phlaeothripidae)</article-title><source>Zookeys</source><day>29</day><month>10</month><year>2013</year><volume>2013</volume><issue>345</issue><fpage>1</fpage><lpage>28</lpage><pub-id pub-id-type="doi">10.3897/zookeys.345.6167</pub-id></mixed-citation></tp:treatment-meta><tp:nomenclature><tp:taxon-name>
                        <tp:taxon-name-part taxon-name-part-type="genus">Gastrothrips</tp:taxon-name-part>
                        <object-id xmlns:xlink="http://www.w3.org/1999/xlink" xlink:type="simple">http://species-id.net/wiki/Gastrothrips</object-id>
                    </tp:taxon-name><tp:taxon-authority>Hood</tp:taxon-authority></tp:nomenclature><tp:treatment-sec sec-type="Remarks"><title>Remarks.</title><p>There are 38 species listed in this genus, of which five are recorded from China: <!--PageBreak--><!--PageBreak--><italic><tp:taxon-name>Gastrothrips fuscatus</tp:taxon-name></italic>, <italic><tp:taxon-name>Gastrothrips fulviceps</tp:taxon-name></italic>, <italic><tp:taxon-name>Gastrothrips mongolicus</tp:taxon-name></italic>, <italic><tp:taxon-name>Gastrothrips eurypelta</tp:taxon-name></italic>, also <italic><tp:taxon-name>Gastrothrips monticola</tp:taxon-name></italic> that was described from Japan by <xref ref-type="bibr" rid="B18">Okajima (2006)</xref> but is here newly recorded from Inner Mongolia, China. One species, <italic><tp:taxon-name>Gastrothrips fulviceps</tp:taxon-name></italic>, was described by <xref ref-type="bibr" rid="B13">Hood (1937)</xref> from Peru with the head and antennae colored distinctively, and this species was recorded from Taiwan by <xref ref-type="bibr" rid="B14">Kudo (1974)</xref> as <italic><tp:taxon-name>Nesothrips fulviceps</tp:taxon-name></italic> (Hood). <italic><tp:taxon-name>Gastrothrips mongolicus</tp:taxon-name></italic> which was described by <xref ref-type="bibr" rid="B22">Pelikan (1965)</xref> based on two females, was first recorded from China by <xref ref-type="bibr" rid="B2">Cao et al. (2009)</xref> together with a new species <italic><tp:taxon-name>Gastrothrips eurypelta</tp:taxon-name></italic>. However, <xref ref-type="bibr" rid="B2">Cao et al. (2009)</xref> indicated in a key that the postocular setae of <italic><tp:taxon-name>Gastrothrips mongolicus</tp:taxon-name></italic> are pointed at the apex, and was the only difference given from <italic><tp:taxon-name>Gastrothrips eurypelta</tp:taxon-name></italic>. However, the description of <italic><tp:taxon-name>Gastrothrips mongolicus</tp:taxon-name></italic> stated that these setae are blunt, also the pronotal major setae. Furthermore, although the description of <italic><tp:taxon-name>Gastrothrips eurypelta</tp:taxon-name></italic> did not mention the ventral shape of the eyes, the illustration indicated the eyes are slightly prolonged ventrally, as is illustrated for <italic><tp:taxon-name>Gastrothrips mongolicus</tp:taxon-name></italic> by <xref ref-type="bibr" rid="B18">Okajima (2006)</xref>. Thus <italic><tp:taxon-name>Gastrothrips eurypelta</tp:taxon-name></italic> is probably a synonym of <italic><tp:taxon-name>Gastrothrips mongolicus</tp:taxon-name></italic>, and is excluded from the key below.</p></tp:treatment-sec><tp:treatment-sec sec-type="Diagnosis"><title>Diagnosis.</title><p>Head usually as long as broad, or a little longer; eyes normal, usually equally developed ventrally and dorsally; postocular setae well-developed; stylets usually V-shaped; antennae 8-segmented, segment III with 1 or 2 sensoria, IV with 3; pronotal major setae pointed or blunt, notopleural sutures complete or incomplete; basantra present; mesopraesternum boat-shaped; metathoracic sternopleural sutures present; wings, if present, with or without numerous duplicated cilia; fore tarsal tooth present in male; pelta triangular, or with two broad lateral lobes; abdominal tergites II–VII each with 1 pair of sigmoid wing-retaining setae in macroptera; tube surface smooth, without prominent setae; anal setae shorter than tube.</p></tp:treatment-sec><tp:treatment-sec sec-type="Key to Gastrothrips species from China"><title>Key to <italic><tp:taxon-name>Gastrothrips</tp:taxon-name></italic> species from China</title><table-wrap content-type="key" position="anchor" orientation="portrait"><table><tbody><tr><td rowspan="1" colspan="1">1</td><td rowspan="1" colspan="1">Antennal segment III with one sensorium</td><td rowspan="1" colspan="1">2</td></tr><tr><td rowspan="1" colspan="1">–</td><td rowspan="1" colspan="1">Antennal segment III with two sensoria</td><td rowspan="1" colspan="1">3</td></tr><tr><td rowspan="1" colspan="1">2</td><td rowspan="1" colspan="1">Head uniformly brown, concolorous with thorax; antennal segments uniform brown, concolorous with head, except III yellow; postoculars and pronotal major setae nobbed at apex</td><td rowspan="1" colspan="1"><italic><tp:taxon-name>Gastrothrips fuscatus</tp:taxon-name></italic>*</td></tr><tr><td rowspan="1" colspan="1">–</td><td rowspan="1" colspan="1">Head bicolored, the front yellow, sides and basal part brown; antennal segments I–VI largely golden yellow; postoculars and pronotal major setae pointed at apex</td><td rowspan="1" colspan="1"><italic><tp:taxon-name>Gastrothrips fulviceps</tp:taxon-name></italic>*</td></tr><tr><td rowspan="1" colspan="1">3</td><td rowspan="1" colspan="1">Postoculars and pronotal major setae pointed at apex</td><td rowspan="1" colspan="1"><italic><tp:taxon-name>Gastrothrips monticola</tp:taxon-name></italic></td></tr><tr><td rowspan="1" colspan="1">–</td><td rowspan="1" colspan="1">Postoculars and pronotal major setae blunt at apex</td><td rowspan="1" colspan="1"><italic><tp:taxon-name>Gastrothrips mongolicus</tp:taxon-name></italic></td></tr></tbody></table></table-wrap></tp:treatment-sec><ref-list><ref id="B18"><mixed-citation xmlns:xlink="http://www.w3.org/1999/xlink" xlink:type="simple"><person-group><name name-style="western"><surname>Okajima</surname><given-names>S</given-names></name></person-group> (<year>2006</year>) <article-title>The suborder Tubulifera (Thysanoptera). The Insects of Japan.</article-title> Volume <volume>2</volume>, <fpage>1</fpage>–<lpage>720</lpage>. <publisher-name>The Entomological Society of Japan, Touka Shobo Co. Ltd.</publisher-name>, <publisher-loc>Fukuoka</publisher-loc>.</mixed-citation></ref><ref id="B13"><mixed-citation xmlns:xlink="http://www.w3.org/1999/xlink" xlink:type="simple"><person-group><name name-style="western"><surname>Hood</surname><given-names>JD</given-names></name></person-group> (<year>1937</year>) <article-title>Studies on Neotropical Thysanoptera IV.</article-title><source>Revista de Entomologia</source><volume>7</volume>: <fpage>255</fpage>-<lpage>296</lpage>.</mixed-citation></ref><ref id="B14"><mixed-citation xmlns:xlink="http://www.w3.org/1999/xlink" xlink:type="simple"><person-group><name name-style="western"><surname>Kudo</surname><given-names>I</given-names></name></person-group> (<year>1974</year>) <article-title>Some graminivorous and gall forming Thysanoptera of Taiwan.</article-title><source>Kontyu</source><volume>42</volume>: <fpage>110</fpage>–<lpage>116</lpage>.</mixed-citation></ref><ref id="B22"><mixed-citation xmlns:xlink="http://www.w3.org/1999/xlink" xlink:type="simple"><person-group><name name-style="western"><surname>Pelikan</surname><given-names>J</given-names></name></person-group> (<year>1965</year>) <article-title>Ergebnisse der zoologischen Forschungen von Dr. Z. Kaszab in der Mongolei - XX. Thysanoptera.</article-title><source>Annales Historico-Naturales Musei Nationalis Hungarici</source><volume>57</volume>: <fpage>229</fpage>–<lpage>239</lpage>.</mixed-citation></ref><ref id="B2"><mixed-citation xmlns:xlink="http://www.w3.org/1999/xlink" xlink:type="simple"><person-group><name name-style="western"><surname>Cao</surname><given-names>SJ</given-names></name><name name-style="western"><surname>Guo</surname><given-names>FZ</given-names></name><name name-style="western"><surname>Feng</surname><given-names>JN</given-names></name></person-group> (<year>2009</year>) <article-title>Taxonomic study of the genus <italic>Gastrothrips</italic> (Thysanoptera, Phlaeothripidae) from China.</article-title><source>Acta Zootaxonomica Sinica</source><volume>34</volume>(<issue>4</issue>): <fpage>894</fpage>-<lpage>897</lpage>.</mixed-citation></ref></ref-list></tp:taxon-treatment>
