# Supplementary material for: Review of the spore-feeding Idolothripinae from China (Thysanoptera, Phlaeothripidae)
Source: Zookeys. 2013 Oct 29;(345):1–28. doi: 10.3897/zookeys.345.6167 (PMC3817440; doi:10.3897/zookeys.345.6167)
Supplement: XML Treatment for Holurothrips [file zookeys.345.6167-treatment11.xml]

<!DOCTYPE tp:taxon-treatment
  PUBLIC "-//TaxonX//DTD Taxonomic Treatment Publishing DTD v0 20100105//EN" "tax-treatment-NSO.dtd">
<tp:taxon-treatment xmlns:tp="http://www.plazi.org/taxpub"><tp:treatment-meta><mixed-citation publication-type="journal"><person-group><name><surname>Dang</surname><given-names>Li-Hong</given-names></name><name><surname>Qiao</surname><given-names>Ge-Xia</given-names></name></person-group><article-title>Review of the spore-feeding Idolothripinae from China (Thysanoptera, Phlaeothripidae)</article-title><source>Zookeys</source><day>29</day><month>10</month><year>2013</year><volume>2013</volume><issue>345</issue><fpage>1</fpage><lpage>28</lpage><pub-id pub-id-type="doi">10.3897/zookeys.345.6167</pub-id></mixed-citation></tp:treatment-meta><tp:nomenclature><tp:taxon-name>
                        <tp:taxon-name-part taxon-name-part-type="genus">Holurothrips</tp:taxon-name-part>
                        <object-id xmlns:xlink="http://www.w3.org/1999/xlink" xlink:type="simple">http://species-id.net/wiki/Holurothrips</object-id>
                    </tp:taxon-name><tp:taxon-authority>Bagnall</tp:taxon-authority></tp:nomenclature><tp:treatment-sec sec-type="Remarks"><title>Remarks.</title><p>There are four species listed in this genus. Only <italic><tp:taxon-name>Holurothrips morikawai</tp:taxon-name></italic> is recorded from China, and this species is here newly recorded from Taiwan.</p></tp:treatment-sec><tp:treatment-sec sec-type="Diagnosis"><title>Diagnosis.</title><p>Head much longer than broad, with elongate projection in front of eyes; eyes obviously prolonged ventrally; 2 pairs of postoculars, 2 pairs of interocellars and 1 pair of postocellars well developed; cheeks with 1 pair of stout setae; stylets V- or U-shaped; antennae 8-segmented, segment III with 2 sensoria, IV with 2 or 4; pronotal with 5 pairs of major developed setae, anteroangulars close to midlaterals, notopleural sutures complete; basantra present; mesopraesternum boat-shaped; metathoracic sternopleural sutures absent; wings, if well developed, with duplicated cilia; fore tarsal tooth absent in both sexes, femur with a few stout setae; pelta wide, with two broad lobes; abdominal tergites II–VII each with 2 or 3 pairs of sigmoid wing-retaining setae; tube elongate, with prominent lateral setae; anal setae much shorter than tube.</p><!--PageBreak--></tp:treatment-sec></tp:taxon-treatment>
