# Supplementary material for: Review of the spore-feeding Idolothripinae from China (Thysanoptera, Phlaeothripidae)
Source: Zookeys. 2013 Oct 29;(345):1–28. doi: 10.3897/zookeys.345.6167 (PMC3817440; doi:10.3897/zookeys.345.6167)
Supplement: XML Treatment for Machatothrips [file zookeys.345.6167-treatment12.xml]

<!DOCTYPE tp:taxon-treatment
  PUBLIC "-//TaxonX//DTD Taxonomic Treatment Publishing DTD v0 20100105//EN" "tax-treatment-NSO.dtd">
<tp:taxon-treatment xmlns:tp="http://www.plazi.org/taxpub"><tp:treatment-meta><mixed-citation publication-type="journal"><person-group><name><surname>Dang</surname><given-names>Li-Hong</given-names></name><name><surname>Qiao</surname><given-names>Ge-Xia</given-names></name></person-group><article-title>Review of the spore-feeding Idolothripinae from China (Thysanoptera, Phlaeothripidae)</article-title><source>Zookeys</source><day>29</day><month>10</month><year>2013</year><volume>2013</volume><issue>345</issue><fpage>1</fpage><lpage>28</lpage><pub-id pub-id-type="doi">10.3897/zookeys.345.6167</pub-id></mixed-citation></tp:treatment-meta><tp:nomenclature><tp:taxon-name>
                        <tp:taxon-name-part taxon-name-part-type="genus">Machatothrips</tp:taxon-name-part>
                        <object-id xmlns:xlink="http://www.w3.org/1999/xlink" xlink:type="simple">http://species-id.net/wiki/Machatothrips</object-id>
                    </tp:taxon-name><tp:taxon-authority>Bagnall</tp:taxon-authority></tp:nomenclature><tp:treatment-sec sec-type="Remarks"><title>Remarks.</title><p>Of the 14 species included in this genus, three are recorded from China: <italic><tp:taxon-name>Machatothrips antennatus</tp:taxon-name></italic>, <italic><tp:taxon-name>Machatothrips artocarpi</tp:taxon-name></italic> and <italic><tp:taxon-name>Machatothrips celosia</tp:taxon-name></italic>. Several specimens of <italic><tp:taxon-name>Machatothrips antennatus</tp:taxon-name></italic> and <italic><tp:taxon-name>Machatothrips artocarpi</tp:taxon-name></italic> have been studied in ANIC, and these were identified from the types. The third species, <italic><tp:taxon-name>Machatothrips celosia</tp:taxon-name></italic>, was described from Taiwan and is added to the key below based on the key to 14 species by <xref ref-type="bibr" rid="B20">Palmer and Mound (1978)</xref>.</p></tp:treatment-sec><tp:treatment-sec sec-type="Diagnosis"><title>Diagnosis.</title><p>Head much longer than broad; eyes normal; 1 pair of postoculars well-developed, also 1 pair of interocellars and 1 pair of vertex setae; stylets V-shaped; antennae 8-segmented, segment III with 2 sensoria, IV with 4; pronotum usually with 5 pairs of major setae, notopleural sutures complete; basantra present; mesopraesternum boat-shaped; metathoracic sternopleural sutures absent; fore wings with duplicated cilia; fore tarsal tooth present in both sexes; females with fore femur bearing a row of tubercles on inner margin; pelta broadly triangular; abdominal tergites II–VII each with 1 pair of sigmoid wing-retaining setae; tube longer than head, without prominent lateral setae; anal setae shorter than tube.</p></tp:treatment-sec><tp:treatment-sec sec-type="Key to Machatothrips species from China"><title>Key to <italic><tp:taxon-name>Machatothrips</tp:taxon-name></italic> species from China</title><table-wrap content-type="key" position="anchor" orientation="portrait"><table><tbody><tr><td rowspan="1" colspan="1">1</td><td rowspan="1" colspan="1">Pronotal anteromarginal setae longer than anteroangulars</td><td rowspan="1" colspan="1"><italic><tp:taxon-name>Machatothrips celosia</tp:taxon-name></italic>*</td></tr><tr><td rowspan="1" colspan="1">–</td><td rowspan="1" colspan="1">Pronotal anteromarginal setae shorter than anteroangulars</td><td rowspan="1" colspan="1">2</td></tr><tr><td rowspan="1" colspan="1">2</td><td rowspan="1" colspan="1">Postocular setae II minute, much shorter than pair I (<xref ref-type="fig" rid="F4">Fig. 20</xref>); pronotal anterior margin with 3–5 pairs of stout setae laterally, shorter than anteromarginal setae (<xref ref-type="fig" rid="F4">Fig. 20</xref>); inner margin of fore femora with more than 10 small series tubercles in female (<xref ref-type="fig" rid="F6">Fig. 34</xref>)</td><td rowspan="1" colspan="1"><italic><tp:taxon-name>Machatothrips antennatus</tp:taxon-name></italic></td></tr><tr><td rowspan="1" colspan="1">–</td><td rowspan="1" colspan="1">Postocular setae II developed, about 1/3 as long as pair I (<xref ref-type="fig" rid="F4">Fig. 21</xref>); pronotal anterior margin without setae except anteromarginal setae (<xref ref-type="fig" rid="F4">Fig. 21</xref>); inner margin of fore femora with 4–6 stout teeth in different size in female (<xref ref-type="fig" rid="F6">Fig. 35</xref>)</td><td rowspan="1" colspan="1"><italic><tp:taxon-name>Machatothrips artocarpi</tp:taxon-name></italic></td></tr></tbody></table></table-wrap><fig id="F4" position="float" orientation="portrait"><label>Figures 20–23.</label><caption><p><bold>20–21</bold> <italic><tp:taxon-name>Machatothrips</tp:taxon-name></italic>, head &amp; pronotum: <bold>20</bold> <italic><tp:taxon-name>Machatothrips antennatus</tp:taxon-name></italic> <bold>21</bold> <italic><tp:taxon-name>Machatothrips artocarpi</tp:taxon-name></italic> <bold>22–23</bold> <italic><tp:taxon-name>Elaphrothrips</tp:taxon-name></italic>, head, pronotum &amp; foreleg: <bold>22</bold> <italic><tp:taxon-name>Elaphrothrips spiniceps</tp:taxon-name></italic> <bold>23</bold> <italic><tp:taxon-name>Elaphrothrips greeni</tp:taxon-name></italic>.</p></caption><graphic xmlns:xlink="http://www.w3.org/1999/xlink" xlink:href="ZooKeys-345-001-g004.jpg" position="float" orientation="portrait" xlink:type="simple"/></fig><fig id="F5" position="float" orientation="portrait"><label>Figures 24–31.</label><caption><p><tp:taxon-name>Idolothripinae</tp:taxon-name> Pelta: <bold>24</bold> <italic><tp:taxon-name>Bactrothrips</tp:taxon-name></italic> sp <bold>25–26</bold> <italic><tp:taxon-name>Megathrips lativentris</tp:taxon-name></italic> <bold>27</bold> <italic><tp:taxon-name>Nesothrips brevicollis</tp:taxon-name></italic> <bold>28</bold> <italic><tp:taxon-name>Nesothrips peltatus</tp:taxon-name></italic> <bold>29</bold> <italic><tp:taxon-name>Elaphrothrips insignis</tp:taxon-name></italic> <bold>30</bold> <italic><tp:taxon-name>Elaphrothrips procer</tp:taxon-name></italic> <bold>31</bold> <italic><tp:taxon-name>Dinothrips</tp:taxon-name></italic> sp.</p></caption><graphic xmlns:xlink="http://www.w3.org/1999/xlink" xlink:href="ZooKeys-345-001-g005.jpg" position="float" orientation="portrait" xlink:type="simple"/></fig><fig id="F6" position="float" orientation="portrait"><label>Figures 32–39.</label><caption><p><bold>32–33</bold> <italic><tp:taxon-name>Elaphrothrips fulmeki</tp:taxon-name></italic>: <bold>32</bold> antennae <bold>33</bold> mid-leg <bold>34–35</bold> <italic><tp:taxon-name>Machatothrips</tp:taxon-name></italic> foreleg: <bold>34</bold> <italic><tp:taxon-name>Machatothrips antennatus</tp:taxon-name></italic> <bold>35</bold> <italic><tp:taxon-name>Machatothrips artocarpi</tp:taxon-name></italic> <bold>36</bold> <italic><tp:taxon-name>Dinothrips sumatrensis</tp:taxon-name></italic>, male mesothoracic spiracular process <bold>37</bold> <italic><tp:taxon-name>Elaphrothrips insignis</tp:taxon-name></italic>, male foreleg <bold>38</bold> <italic><tp:taxon-name>Elaphrothrips denticollis</tp:taxon-name></italic>, male fore tarsi <bold>39</bold> <italic><tp:taxon-name>Ophthalmothrips miscanthicola</tp:taxon-name></italic>, female fore tarsal tooth.</p></caption><graphic xmlns:xlink="http://www.w3.org/1999/xlink" xlink:href="ZooKeys-345-001-g006.jpg" position="float" orientation="portrait" xlink:type="simple"/></fig></tp:treatment-sec><ref-list><ref id="B20"><mixed-citation xmlns:xlink="http://www.w3.org/1999/xlink" xlink:type="simple"><person-group><name name-style="western"><surname>Palmer</surname><given-names>JM</given-names></name><name name-style="western"><surname>Mound</surname><given-names>LA</given-names></name></person-group> (<year>1978</year>) <article-title>Nine genera of fungus-feeding Phlaeothripidae (Thysanoptera) from the Oriental Region. Bulletin of the British Museum (Natural History).</article-title><source>Entomology</source><volume>37</volume>: <fpage>153</fpage>-<lpage>215</lpage>.</mixed-citation></ref></ref-list></tp:taxon-treatment>
