# Supplementary material for: Review of the spore-feeding Idolothripinae from China (Thysanoptera, Phlaeothripidae)
Source: Zookeys. 2013 Oct 29;(345):1–28. doi: 10.3897/zookeys.345.6167 (PMC3817440; doi:10.3897/zookeys.345.6167)
Supplement: XML Treatment for Mecynothrips [file zookeys.345.6167-treatment13.xml]

<!DOCTYPE tp:taxon-treatment
  PUBLIC "-//TaxonX//DTD Taxonomic Treatment Publishing DTD v0 20100105//EN" "tax-treatment-NSO.dtd">
<tp:taxon-treatment xmlns:tp="http://www.plazi.org/taxpub"><tp:treatment-meta><mixed-citation publication-type="journal"><person-group><name><surname>Dang</surname><given-names>Li-Hong</given-names></name><name><surname>Qiao</surname><given-names>Ge-Xia</given-names></name></person-group><article-title>Review of the spore-feeding Idolothripinae from China (Thysanoptera, Phlaeothripidae)</article-title><source>Zookeys</source><day>29</day><month>10</month><year>2013</year><volume>2013</volume><issue>345</issue><fpage>1</fpage><lpage>28</lpage><pub-id pub-id-type="doi">10.3897/zookeys.345.6167</pub-id></mixed-citation></tp:treatment-meta><tp:nomenclature><tp:taxon-name>
                        <tp:taxon-name-part taxon-name-part-type="genus">Mecynothrips</tp:taxon-name-part>
                        <object-id xmlns:xlink="http://www.w3.org/1999/xlink" xlink:type="simple">http://species-id.net/wiki/Mecynothrips</object-id>
                    </tp:taxon-name><tp:taxon-authority>Bagnall</tp:taxon-authority></tp:nomenclature><tp:treatment-sec sec-type="Remarks"><title>Remarks.</title><p>The 14 species included in this genus involve some of the largest <tp:taxon-name>Thysanoptera</tp:taxon-name>, and in the proventriculus of adults there is a prominent basket-like structure that is probably involved in crushing the fungus spores on which these species feed (<xref ref-type="bibr" rid="B25">Tree et al. 2010</xref>). A similar structure also occurs in species of <!--PageBreak--><italic><tp:taxon-name>Elaphrothrips</tp:taxon-name></italic>. Four species are recorded from China: <italic><tp:taxon-name>Mecynothrips kanoi</tp:taxon-name></italic>, <italic><tp:taxon-name>Mecynothrips pugilator</tp:taxon-name></italic>, <italic><tp:taxon-name>Mecynothrips simplex</tp:taxon-name></italic> and <italic><tp:taxon-name>Mecynothrips taiwanus</tp:taxon-name></italic>, of which <italic><tp:taxon-name>Mecynothrips simplex</tp:taxon-name></italic> is here newly recorded from China based on four females and eight males from Yunnan and Hainan Provinces. <xref ref-type="bibr" rid="B19">Okajima (1979)</xref> described <italic><tp:taxon-name>Mecynothrips taiwanus</tp:taxon-name></italic> from Taiwan, and this can be distinguished from <italic><tp:taxon-name>Mecynothrips pugilator</tp:taxon-name></italic> by having a longer preocular projection from base of antennal segment I to anterior margin of eyes about 1.5 times as long as wide, whereas in <italic><tp:taxon-name>Mecynothrips pugilator</tp:taxon-name></italic> this is about as long as wide. The species <italic><tp:taxon-name>Mecynothrips kanoi</tp:taxon-name></italic> was described from Taiwan, but the depositary of the syntypes is unknown, and no useful characters can be taken from the simple original description. Therefore, <italic><tp:taxon-name>Mecynothrips kanoi</tp:taxon-name></italic> is excluded in the following key to Chinese species of <italic><tp:taxon-name>Mecynothrips</tp:taxon-name></italic>.</p></tp:treatment-sec><tp:treatment-sec sec-type="Diagnosis"><title>Diagnosis.</title><p>Head much longer than broad, with prominent projection in front of eyes; eyes normal; 2 pairs of postoculars developed, also 1 pair of anterocellars well-developed, and 1 pair of postocellars; stylets short, V-shaped; antennae 8-segmented, segment III with 2 sensoria, IV with 4; pronotal major setae pointed or blunt, notopleural sutures usually complete, often incomplete; basantra present; mesopraesternum devel<!--PageBreak-->oped; metathoracic sternopleural sutures absent; fore wings with duplicated cilia; fore tarsal tooth present in male, absent in female, fore tibiae sometimes with seta-bearing apical tubercle in male, fore femur with a tumor or tubercles on inner margin in large <!--PageBreak-->male; pelta broad, with two prominent lateral lobes; abdominal tergites II–VII each with 2 or 3 pairs of sigmoid wing-retaining setae; tube smooth, without prominent lateral setae; anal setae shorter than tube.</p></tp:treatment-sec><tp:treatment-sec sec-type="Key to Mecynothrips species from China"><title>Key to <italic><tp:taxon-name>Mecynothrips</tp:taxon-name></italic> species from China</title><table-wrap content-type="key" position="anchor" orientation="portrait"><table><tbody><tr><td rowspan="1" colspan="1">1</td><td rowspan="1" colspan="1">Pronotal epimeral accessory setae well-developed, as long as epimeral setae (<xref ref-type="fig" rid="F3">Fig. 18</xref>); two pairs of postocular setae developed, as long as or longer than interocellar setae (<xref ref-type="fig" rid="F3">Fig. 18</xref>)</td><td rowspan="1" colspan="1"><italic><tp:taxon-name>Mecynothrips simplex</tp:taxon-name></italic></td></tr><tr><td rowspan="1" colspan="1">–</td><td rowspan="1" colspan="1">Pronotal epimeral accessory setae minute (<xref ref-type="fig" rid="F3">Fig. 19</xref>); two pairs of postocular setae minute, much shorter than interocellar setae (<xref ref-type="fig" rid="F3">Fig. 19</xref>)</td><td rowspan="1" colspan="1">2</td></tr><tr><td rowspan="1" colspan="1">2</td><td rowspan="1" colspan="1">Preocular projection shorter, about as long as wide (<xref ref-type="fig" rid="F3">Fig. 19</xref>)</td><td rowspan="1" colspan="1"><italic><tp:taxon-name>Mecynothrips pugilator</tp:taxon-name></italic></td></tr><tr><td rowspan="1" colspan="1">–</td><td rowspan="1" colspan="1">Preocular projection longer, about 1.5 times as long as wide</td><td rowspan="1" colspan="1"><italic><tp:taxon-name>Mecynothrips taiwanus</tp:taxon-name></italic>*</td></tr></tbody></table></table-wrap></tp:treatment-sec><tp:treatment-sec><!--Section generated to contain objects referenced in tp:taxon-treatment.--><fig id="F3" position="float" orientation="portrait"><label>Figures 13–19.</label><caption><p><bold>13–17</bold> <tp:taxon-name>Idolothripinae</tp:taxon-name> head: <bold>13</bold> <italic><tp:taxon-name>Holurothrips</tp:taxon-name></italic> <bold>14</bold> <italic><tp:taxon-name>Bactrothrips</tp:taxon-name></italic> <bold>15</bold> <italic><tp:taxon-name>Elaphrothrips</tp:taxon-name></italic> <bold>16</bold> <italic><tp:taxon-name>Meiothrips</tp:taxon-name></italic> <bold>17</bold> <italic><tp:taxon-name>Ophthalmothrips</tp:taxon-name></italic> <bold>18</bold> <italic><tp:taxon-name>Mecynothrips simplex</tp:taxon-name></italic>, head &amp; pronotum <bold>19</bold> <italic><tp:taxon-name>Mecynothrips pugilator</tp:taxon-name></italic>, head, pronotum &amp; foreleg.</p></caption><graphic xmlns:xlink="http://www.w3.org/1999/xlink" xlink:href="ZooKeys-345-001-g003.jpg" position="float" orientation="portrait" xlink:type="simple"/></fig></tp:treatment-sec><ref-list><ref id="B25"><mixed-citation xmlns:xlink="http://www.w3.org/1999/xlink" xlink:type="simple"><person-group><name name-style="western"><surname>Tree</surname><given-names>DJ</given-names></name><name name-style="western"><surname>Mound</surname><given-names>LA</given-names></name><name name-style="western"><surname>Walter</surname><given-names>GH</given-names></name></person-group> (<year>2010</year>) <article-title>Fungal spore-feeding by adult and larval <italic>Mecynothrips hardyi</italic> (Priesner) (Thysanoptera: Phlaeothripidae: Idolothripinae).</article-title><source>Journal of Natural History</source><volume>44</volume>: <fpage>307</fpage>-<lpage>316</lpage>. doi: <ext-link ext-link-type="uri" xlink:href="http://dx.doi.org/10.1080/00222930903395150" xlink:type="simple">10.1080/00222930903395150</ext-link></mixed-citation></ref><ref id="B19"><mixed-citation xmlns:xlink="http://www.w3.org/1999/xlink" xlink:type="simple"><person-group><name name-style="western"><surname>Okajima</surname><given-names>S</given-names></name></person-group> (<year>1979</year>) <article-title>Notes on the Thysanoptera from Southeast Asia VI. A new species of the Genus <italic>Mecynothrips</italic> from Taiwan (Phlaeothripidae).</article-title><source>Transactions of the Shikoku Entomological Society</source><volume>14</volume>(<issue>3-4</issue>): <fpage>127</fpage>-<lpage>130</lpage>.</mixed-citation></ref></ref-list></tp:taxon-treatment>
