# Supplementary material for: Review of the spore-feeding Idolothripinae from China (Thysanoptera, Phlaeothripidae)
Source: Zookeys. 2013 Oct 29;(345):1–28. doi: 10.3897/zookeys.345.6167 (PMC3817440; doi:10.3897/zookeys.345.6167)
Supplement: XML Treatment for Megathrips [file zookeys.345.6167-treatment15.xml]

<!DOCTYPE tp:taxon-treatment
  PUBLIC "-//TaxonX//DTD Taxonomic Treatment Publishing DTD v0 20100105//EN" "tax-treatment-NSO.dtd">
<tp:taxon-treatment xmlns:tp="http://www.plazi.org/taxpub"><tp:treatment-meta><mixed-citation publication-type="journal"><person-group><name><surname>Dang</surname><given-names>Li-Hong</given-names></name><name><surname>Qiao</surname><given-names>Ge-Xia</given-names></name></person-group><article-title>Review of the spore-feeding Idolothripinae from China (Thysanoptera, Phlaeothripidae)</article-title><source>Zookeys</source><day>29</day><month>10</month><year>2013</year><volume>2013</volume><issue>345</issue><fpage>1</fpage><lpage>28</lpage><pub-id pub-id-type="doi">10.3897/zookeys.345.6167</pub-id></mixed-citation></tp:treatment-meta><tp:nomenclature><tp:taxon-name>
                        <tp:taxon-name-part taxon-name-part-type="genus">Megathrips</tp:taxon-name-part>
                        <object-id xmlns:xlink="http://www.w3.org/1999/xlink" xlink:type="simple">http://species-id.net/wiki/Megathrips</object-id>
                    </tp:taxon-name><tp:taxon-authority>Targioni-Tozzetti</tp:taxon-authority></tp:nomenclature><tp:treatment-sec sec-type="Remarks"><title>Remarks.</title><p>There are seven species listed in this genus, of which two, <!--PageBreak--><italic><tp:taxon-name>Megathrips lativentris</tp:taxon-name></italic> and <italic><tp:taxon-name>Megathrips antennatus</tp:taxon-name></italic>, are recorded from northern China. The original description of <italic><tp:taxon-name>Megathrips antennatus</tp:taxon-name></italic> states that it differs in having the pelta divided into three parts in contrast to the European species <italic><tp:taxon-name>Megathrips lativentris</tp:taxon-name></italic> that has the two lobes narrowly joined to the median one (<xref ref-type="fig" rid="F5">Figs 25</xref>, <xref ref-type="fig" rid="F5">26</xref>). However, we studied the types of <italic><tp:taxon-name>Megathrips antennatus</tp:taxon-name></italic>, and in one paratype the left lobe of the pelta is separated from median one but the right lobe is narrowly joined to the median one. Furthermore, a female and a male from England studied in ANIC show that the lateral lobes of pelta slightly joined to the median one, or close to separate (<xref ref-type="fig" rid="F8">Fig. 47</xref>). As a result, <italic><tp:taxon-name>Megathrips antennatus</tp:taxon-name></italic> Guo, Feng &amp; Duan (2005) is here considered to be a new synonym of <italic><tp:taxon-name>Megathrips lativentris</tp:taxon-name></italic> (Heeger). <xref ref-type="bibr" rid="B16">Mound and Palmer (1983)</xref> indicated that <italic><tp:taxon-name>Megathrips</tp:taxon-name></italic> could be distinguished from <italic><tp:taxon-name>Bactrothrips</tp:taxon-name></italic> only by the slightly larger head and more deeply retracted stylets. However, in China, <italic><tp:taxon-name>Megathrips</tp:taxon-name></italic> and <italic><tp:taxon-name>Bactrothrips</tp:taxon-name></italic> species are similar in having the stylets short and V-shaped, but the lateral lobes of the pelta are broadly fused to the median lobe in <italic><tp:taxon-name>Bactrothrips</tp:taxon-name></italic> species whereas these lateral lobes are separate or narrowly joined in <italic><tp:taxon-name>Megathrips</tp:taxon-name></italic> species (<xref ref-type="bibr" rid="B4">Dang and Qiao 2012a</xref>).</p></tp:treatment-sec><tp:treatment-sec sec-type="Diagnosis"><title>Diagnosis.</title><p>Head usually longer than width across eyes, slightly prolonged in front of eyes; eyes normal; interocellar, postocellar, postocular and mid-dorsal setae usually well-developed; stylets far apart; antennae 8-segmented, segment III shorter than head <!--PageBreak-->width across eyes, segment III with 2 sensoria, IV with 4; pronotal major setae usually well developed, anteroangulars close to midlaterals, notopleural sutures incomplete; basantra present; mesopraesternum boat-shaped; metathoracic sternopleural sutures absent; wings usually fully developed with numerous duplicated cilia; fore tarsal tooth absent in both sexes; pelta always broad, lateral lobes narrowly joined to median major lobe, or separated; abdominal tergites II–VII each with 2 pairs of sigmoid wing-retaining setae in macroptera; tergite VI with a pair of long lateral tubercles in male, tubercles on VIII small; tube usually shorter than head, with numerous lateral setae; anal setae shorter than tube.</p><fig id="F7" position="float" orientation="portrait"><label>Figures 40–46.</label><caption><p><tp:taxon-name>Idolothripinae</tp:taxon-name> genera. <bold>40</bold> <italic><tp:taxon-name>Gastrothrips</tp:taxon-name></italic>, head, pronotum &amp; foreleg <bold>41</bold> <italic><tp:taxon-name>Bolothrips</tp:taxon-name></italic>, ventral view of head <bold>42</bold> <italic><tp:taxon-name>Phaulothrips</tp:taxon-name></italic>, head <bold>43</bold> <italic><tp:taxon-name>Megathrips</tp:taxon-name></italic>, head, pronotum &amp; foreleg <bold>44</bold> <italic><tp:taxon-name>Cryptothrips</tp:taxon-name></italic>, head &amp; pronotum <bold>45</bold> <italic><tp:taxon-name>Allothrips</tp:taxon-name></italic>, maxillary palps with stout terminal sensoria <bold>46</bold> <italic><tp:taxon-name>Gastrothrips</tp:taxon-name></italic>, antennal segments III–VIII.</p></caption><graphic xmlns:xlink="http://www.w3.org/1999/xlink" xlink:href="ZooKeys-345-001-g007.jpg" position="float" orientation="portrait" xlink:type="simple"/></fig><fig id="F8" position="float" orientation="portrait"><label>Figures 47–54.</label><caption><p><tp:taxon-name>Idolothripinae</tp:taxon-name> genera. <bold>47</bold> <italic><tp:taxon-name>Megathrips lativentris</tp:taxon-name></italic>, pelta <bold>48</bold> <italic><tp:taxon-name>Ethriothrips</tp:taxon-name></italic>, pelta <bold>49</bold> <italic><tp:taxon-name>Gastrothrips</tp:taxon-name></italic>, pelta <bold>50</bold> <italic><tp:taxon-name>Mecynothrips</tp:taxon-name></italic>, abdominal tergite IV <bold>51</bold> <italic><tp:taxon-name>Megathrips</tp:taxon-name></italic>, male abdominal tergites VI–X <bold>52</bold> <italic><tp:taxon-name>Ethirothrips</tp:taxon-name></italic>, abdominal tergites IV–V <bold>53</bold> <italic><tp:taxon-name>Compsothrips</tp:taxon-name></italic>, ventral view of thorax <bold>54</bold> <italic><tp:taxon-name>Meiothrips</tp:taxon-name></italic>, male abdominal tergites IX–X.</p></caption><graphic xmlns:xlink="http://www.w3.org/1999/xlink" xlink:href="ZooKeys-345-001-g008.jpg" position="float" orientation="portrait" xlink:type="simple"/></fig></tp:treatment-sec><tp:treatment-sec><!--Section generated to contain objects referenced in tp:taxon-treatment.--><fig id="F5" position="float" orientation="portrait"><label>Figures 24–31.</label><caption><p><tp:taxon-name>Idolothripinae</tp:taxon-name> Pelta: <bold>24</bold> <italic><tp:taxon-name>Bactrothrips</tp:taxon-name></italic> sp <bold>25–26</bold> <italic><tp:taxon-name>Megathrips lativentris</tp:taxon-name></italic> <bold>27</bold> <italic><tp:taxon-name>Nesothrips brevicollis</tp:taxon-name></italic> <bold>28</bold> <italic><tp:taxon-name>Nesothrips peltatus</tp:taxon-name></italic> <bold>29</bold> <italic><tp:taxon-name>Elaphrothrips insignis</tp:taxon-name></italic> <bold>30</bold> <italic><tp:taxon-name>Elaphrothrips procer</tp:taxon-name></italic> <bold>31</bold> <italic><tp:taxon-name>Dinothrips</tp:taxon-name></italic> sp.</p></caption><graphic xmlns:xlink="http://www.w3.org/1999/xlink" xlink:href="ZooKeys-345-001-g005.jpg" position="float" orientation="portrait" xlink:type="simple"/></fig></tp:treatment-sec><ref-list><ref id="B16"><mixed-citation xmlns:xlink="http://www.w3.org/1999/xlink" xlink:type="simple"><person-group><name name-style="western"><surname>Mound</surname><given-names>LA</given-names></name><name name-style="western"><surname>Palmer</surname><given-names>JM</given-names></name></person-group> (<year>1983</year>) <article-title>The generic and tribal classification of spore-feeding Thysanoptera (Phlaeothripidae: Idolothripinae). Bulletin of the British Museum (Natural History).</article-title><source>Entomology</source><volume>46</volume>: <fpage>1</fpage>-<lpage>174</lpage>.</mixed-citation></ref><ref id="B4"><mixed-citation xmlns:xlink="http://www.w3.org/1999/xlink" xlink:type="simple"><person-group><name name-style="western"><surname>Dang</surname><given-names>LH</given-names></name><name name-style="western"><surname>Qiao</surname><given-names>GX</given-names></name></person-group> (<year>2012a</year>) <article-title>The genus <italic>Bactrothrips</italic> in China (Thysanoptera: Idolothripinae): morphological and molecular data, and a key with two new species.</article-title><source>Zootaxa</source><volume>3449</volume>: <fpage>47</fpage>-<lpage>61</lpage>.</mixed-citation></ref></ref-list></tp:taxon-treatment>
