# Supplementary material for: Review of the spore-feeding Idolothripinae from China (Thysanoptera, Phlaeothripidae)
Source: Zookeys. 2013 Oct 29;(345):1–28. doi: 10.3897/zookeys.345.6167 (PMC3817440; doi:10.3897/zookeys.345.6167)
Supplement: XML Treatment for Meiothrips [file zookeys.345.6167-treatment16.xml]

<!DOCTYPE tp:taxon-treatment
  PUBLIC "-//TaxonX//DTD Taxonomic Treatment Publishing DTD v0 20100105//EN" "tax-treatment-NSO.dtd">
<tp:taxon-treatment xmlns:tp="http://www.plazi.org/taxpub"><tp:treatment-meta><mixed-citation publication-type="journal"><person-group><name><surname>Dang</surname><given-names>Li-Hong</given-names></name><name><surname>Qiao</surname><given-names>Ge-Xia</given-names></name></person-group><article-title>Review of the spore-feeding Idolothripinae from China (Thysanoptera, Phlaeothripidae)</article-title><source>Zookeys</source><day>29</day><month>10</month><year>2013</year><volume>2013</volume><issue>345</issue><fpage>1</fpage><lpage>28</lpage><pub-id pub-id-type="doi">10.3897/zookeys.345.6167</pub-id></mixed-citation></tp:treatment-meta><tp:nomenclature><tp:taxon-name>
                        <tp:taxon-name-part taxon-name-part-type="genus">Meiothrips</tp:taxon-name-part>
                        <object-id xmlns:xlink="http://www.w3.org/1999/xlink" xlink:type="simple">http://species-id.net/wiki/Meiothrips</object-id>
                    </tp:taxon-name><tp:taxon-authority>Priesner</tp:taxon-authority></tp:nomenclature><tp:treatment-sec sec-type="Remarks"><title>Remarks.</title><p><xref ref-type="bibr" rid="B5">Dang and Qiao (2012b)</xref> provided a key to the five known species of <italic><tp:taxon-name>Meiothrips</tp:taxon-name></italic>, of which three are recorded from China: <italic><tp:taxon-name>Meiothrips fuscicrus</tp:taxon-name></italic>, <italic><tp:taxon-name>Meiothrips menoni</tp:taxon-name></italic> and <italic><tp:taxon-name>Meiothrips nepalensis</tp:taxon-name></italic>. Moreover, <italic><tp:taxon-name>Meiothrips baishanzuensis</tp:taxon-name></italic> Duan &amp; Li from Henan Province was synonymised with <italic><tp:taxon-name>Bactrothrips brevitubus</tp:taxon-name></italic> Takahashi by <xref ref-type="bibr" rid="B4">Dang and Qiao (2012a)</xref>.</p></tp:treatment-sec><tp:treatment-sec sec-type="Diagnosis"><title>Diagnosis.</title><p>Head much longer than width across eyes, prolonged in front of eyes, usually shorter than broad except in one species (<italic><tp:taxon-name>Meiothrips kurosawai</tp:taxon-name></italic>) about twice as long as broad; eyes normal or clearly prolonged on ventral surface; interocellar, postocellar, postocular, mid-dorsal and posterior-dorsal setae usually well-developed, sometimes small; stylets short and far apart; antennae 8-segmented, very slender, segment III usually more than twice head width across eyes, segment III with 2 sensoria, IV with 4; pronotal major setae usually well developed, sometimes aa small and epimeral accessory setae always minute, notopleural sutures incomplete; basantra present; mesopraesternum boat-shaped; metathoracic sternopleural sutures absent; wings usually fully developed with or without numerous duplicated cilia; fore tarsal tooth absent in both sexes, femora with several spine-setae; pelta always broad, lateral lobes broadly joined to median lobe; abdominal tergites II–VII each with 2 pairs of sigmoid wing-retaining setae; male tergites V–VIII without lateral tubercles; tube much longer than head, with numerous lateral setae, sometimes with 2 rows of stout tubercles and many large and small tubercles or denticles on dorsal surface; anal setae much shorter than tube.</p></tp:treatment-sec><ref-list><ref id="B5"><mixed-citation xmlns:xlink="http://www.w3.org/1999/xlink" xlink:type="simple"><person-group><name name-style="western"><surname>Dang</surname><given-names>LH</given-names></name><name name-style="western"><surname>Qiao</surname><given-names>GX</given-names></name></person-group> (<year>2012b</year>) <article-title>The genus <italic>Meiothrips</italic> Priesner (Thysanoptera, Phlaeothripidae, Idolothripinae) with a key and a new species from China.</article-title><source>Zookeys</source><volume>177</volume>: <fpage>59</fpage>-<lpage>68</lpage>. doi: <ext-link ext-link-type="uri" xlink:href="http://dx.doi.org/10.3897/zookeys.177.2695" xlink:type="simple">10.3897/zookeys.177.2695</ext-link></mixed-citation></ref><ref id="B4"><mixed-citation xmlns:xlink="http://www.w3.org/1999/xlink" xlink:type="simple"><person-group><name name-style="western"><surname>Dang</surname><given-names>LH</given-names></name><name name-style="western"><surname>Qiao</surname><given-names>GX</given-names></name></person-group> (<year>2012a</year>) <article-title>The genus <italic>Bactrothrips</italic> in China (Thysanoptera: Idolothripinae): morphological and molecular data, and a key with two new species.</article-title><source>Zootaxa</source><volume>3449</volume>: <fpage>47</fpage>-<lpage>61</lpage>.</mixed-citation></ref></ref-list></tp:taxon-treatment>
