# Supplementary material for: Review of the spore-feeding Idolothripinae from China (Thysanoptera, Phlaeothripidae)
Source: Zookeys. 2013 Oct 29;(345):1–28. doi: 10.3897/zookeys.345.6167 (PMC3817440; doi:10.3897/zookeys.345.6167)
Supplement: XML Treatment for Nesothrips [file zookeys.345.6167-treatment17.xml]

<!DOCTYPE tp:taxon-treatment
  PUBLIC "-//TaxonX//DTD Taxonomic Treatment Publishing DTD v0 20100105//EN" "tax-treatment-NSO.dtd">
<tp:taxon-treatment xmlns:tp="http://www.plazi.org/taxpub"><tp:treatment-meta><mixed-citation publication-type="journal"><person-group><name><surname>Dang</surname><given-names>Li-Hong</given-names></name><name><surname>Qiao</surname><given-names>Ge-Xia</given-names></name></person-group><article-title>Review of the spore-feeding Idolothripinae from China (Thysanoptera, Phlaeothripidae)</article-title><source>Zookeys</source><day>29</day><month>10</month><year>2013</year><volume>2013</volume><issue>345</issue><fpage>1</fpage><lpage>28</lpage><pub-id pub-id-type="doi">10.3897/zookeys.345.6167</pub-id></mixed-citation></tp:treatment-meta><tp:nomenclature><tp:taxon-name>
                        <tp:taxon-name-part taxon-name-part-type="genus">Nesothrips</tp:taxon-name-part>
                        <object-id xmlns:xlink="http://www.w3.org/1999/xlink" xlink:type="simple">http://species-id.net/wiki/Nesothrips</object-id>
                    </tp:taxon-name><tp:taxon-authority>Kirkaldy</tp:taxon-authority></tp:nomenclature><tp:treatment-sec sec-type="Remarks"><title>Remarks.</title><p>There are 28 species listed in this genus, of which three are recorded from China: <italic><tp:taxon-name>Nesothrips brevicollis</tp:taxon-name></italic>, <italic><tp:taxon-name>Nesothrips lativentris</tp:taxon-name></italic> and <italic><tp:taxon-name>Nesothrips peltatus</tp:taxon-name></italic>. A further species, <italic><tp:taxon-name>Nesothrips atropoda</tp:taxon-name></italic> <xref ref-type="bibr" rid="B7">Duan et al. (1998)</xref> from Henan Province, was treated by <xref ref-type="bibr" rid="B6">Dang et al. (2013)</xref> as a synonym of the widespread Asian species <italic><tp:taxon-name>Nesothrips brevicollis</tp:taxon-name></italic>.</p><!--PageBreak--><!--PageBreak--></tp:treatment-sec><tp:treatment-sec sec-type="Diagnosis"><title>Diagnosis.</title><p>Head various, usually wider than long; eyes normal, sometimes prolonged ventrally; 1 pair of postoculars well-developed, sometimes postocellar setae elongate; stylets V-shaped; antennae 8-segmented, segment III with 2 sensoria, IV with 4; pronotal major setae pointed or slightly blunt, notopleural sutures complete; basantra present; mesopraesternum developed; metathoracic sternopleural sutures present; fore wings, if well developed, with duplicated cilia; fore tarsal tooth present in male, <!--PageBreak-->absent in female; pelta broadly hat-shaped; abdominal tergites II–VII each with 1 pair of sigmoid wing-retaining setae in macroptera; tube smooth without lateral setae; anal setae usually slightly shorter than tube.</p></tp:treatment-sec><tp:treatment-sec sec-type="Key to Nesothrips species from China"><title>Key to <italic><tp:taxon-name>Nesothrips</tp:taxon-name></italic> species from China</title><table-wrap content-type="key" position="anchor" orientation="portrait"><table><tbody><tr><td rowspan="1" colspan="1">1</td><td rowspan="1" colspan="1">Head clearly longer than wide</td><td rowspan="1" colspan="1"><italic><tp:taxon-name>Nesothrips lativentris</tp:taxon-name></italic></td></tr><tr><td rowspan="1" colspan="1">–</td><td rowspan="1" colspan="1">Head about as long as width</td><td rowspan="1" colspan="1">2</td></tr><tr><td rowspan="1" colspan="1">2</td><td rowspan="1" colspan="1">Pelta rectangle, without lateral wings (<xref ref-type="fig" rid="F5">Fig. 28</xref>)</td><td rowspan="1" colspan="1"><italic><tp:taxon-name>Nesothrips peltatus</tp:taxon-name></italic></td></tr><tr><td rowspan="1" colspan="1">–</td><td rowspan="1" colspan="1">Pelta median rounded, with slender lateral wings (<xref ref-type="fig" rid="F5">Fig. 27</xref>)</td><td rowspan="1" colspan="1"><italic><tp:taxon-name>Nesothrips brevicollis</tp:taxon-name></italic></td></tr></tbody></table></table-wrap></tp:treatment-sec><tp:treatment-sec><!--Section generated to contain objects referenced in tp:taxon-treatment.--><fig id="F5" position="float" orientation="portrait"><label>Figures 24–31.</label><caption><p><tp:taxon-name>Idolothripinae</tp:taxon-name> Pelta: <bold>24</bold> <italic><tp:taxon-name>Bactrothrips</tp:taxon-name></italic> sp <bold>25–26</bold> <italic><tp:taxon-name>Megathrips lativentris</tp:taxon-name></italic> <bold>27</bold> <italic><tp:taxon-name>Nesothrips brevicollis</tp:taxon-name></italic> <bold>28</bold> <italic><tp:taxon-name>Nesothrips peltatus</tp:taxon-name></italic> <bold>29</bold> <italic><tp:taxon-name>Elaphrothrips insignis</tp:taxon-name></italic> <bold>30</bold> <italic><tp:taxon-name>Elaphrothrips procer</tp:taxon-name></italic> <bold>31</bold> <italic><tp:taxon-name>Dinothrips</tp:taxon-name></italic> sp.</p></caption><graphic xmlns:xlink="http://www.w3.org/1999/xlink" xlink:href="ZooKeys-345-001-g005.jpg" position="float" orientation="portrait" xlink:type="simple"/></fig></tp:treatment-sec><ref-list><ref id="B7"><mixed-citation xmlns:xlink="http://www.w3.org/1999/xlink" xlink:type="simple"><person-group><name name-style="western"><surname>Duan</surname><given-names>BS</given-names></name><name name-style="western"><surname>Li</surname><given-names>M</given-names></name><name name-style="western"><surname>Yang</surname><given-names>R</given-names></name><name name-style="western"><surname>Yan</surname><given-names>R</given-names></name></person-group> (<year>1998</year>) <article-title>Three new species of Thysanoptera (Insecta) from the Funiu Mountains, Henan, China.</article-title> In: <person-group><name name-style="western"><surname>Shen</surname><given-names>X-C</given-names></name><name name-style="western"><surname>Shi</surname><given-names>Z-Y</given-names></name></person-group> (<role>Eds</role>) <issue-title>The Fauna and Taxonomy of Insects in Henan. Insects of the Funiu Mountains region.</issue-title><publisher-name>China Agricultural Scientech Press</publisher-name>, <publisher-loc>Beijing</publisher-loc>, <fpage>53</fpage>-<lpage>58</lpage>.</mixed-citation></ref><ref id="B6"><mixed-citation xmlns:xlink="http://www.w3.org/1999/xlink" xlink:type="simple"><person-group><name name-style="western"><surname>Dang</surname><given-names>LH</given-names></name><name name-style="western"><surname>Mound</surname><given-names>LA</given-names></name><name name-style="western"><surname>Qiao</surname><given-names>GX</given-names></name></person-group> (<year>2013</year>) <article-title>New records and nomenclatural changes among spore-feeding thrips from China (Thysanoptera, Phlaeothripidae, Idolothripinae).</article-title><source>Acta Zootaxonomica Sinica</source><volume>38</volume>: <fpage>657</fpage>-<lpage>660</lpage>.</mixed-citation></ref></ref-list></tp:taxon-treatment>
