# Supplementary material for: Review of the spore-feeding Idolothripinae from China (Thysanoptera, Phlaeothripidae)
Source: Zookeys. 2013 Oct 29;(345):1–28. doi: 10.3897/zookeys.345.6167 (PMC3817440; doi:10.3897/zookeys.345.6167)
Supplement: XML Treatment for Ophthalmothrips [file zookeys.345.6167-treatment18.xml]

<!DOCTYPE tp:taxon-treatment
  PUBLIC "-//TaxonX//DTD Taxonomic Treatment Publishing DTD v0 20100105//EN" "tax-treatment-NSO.dtd">
<tp:taxon-treatment xmlns:tp="http://www.plazi.org/taxpub"><tp:treatment-meta><mixed-citation publication-type="journal"><person-group><name><surname>Dang</surname><given-names>Li-Hong</given-names></name><name><surname>Qiao</surname><given-names>Ge-Xia</given-names></name></person-group><article-title>Review of the spore-feeding Idolothripinae from China (Thysanoptera, Phlaeothripidae)</article-title><source>Zookeys</source><day>29</day><month>10</month><year>2013</year><volume>2013</volume><issue>345</issue><fpage>1</fpage><lpage>28</lpage><pub-id pub-id-type="doi">10.3897/zookeys.345.6167</pub-id></mixed-citation></tp:treatment-meta><tp:nomenclature><tp:taxon-name>
                        <tp:taxon-name-part taxon-name-part-type="genus">Ophthalmothrips</tp:taxon-name-part>
                        <object-id xmlns:xlink="http://www.w3.org/1999/xlink" xlink:type="simple">http://species-id.net/wiki/Ophthalmothrips</object-id>
                    </tp:taxon-name><tp:taxon-authority>Hood</tp:taxon-authority></tp:nomenclature><tp:treatment-sec sec-type="Remarks"><title>Remarks.</title><p>Of the 11 species included in this genus, four are recorded from China: <italic><tp:taxon-name>Ophthalmothrips formosanus</tp:taxon-name></italic>, <italic><tp:taxon-name>Ophthalmothrips longiceps</tp:taxon-name></italic>, <italic><tp:taxon-name>Ophthalmothrips miscanthicola</tp:taxon-name></italic> and <italic><tp:taxon-name>Ophthalmothrips yunnanensis</tp:taxon-name></italic>. This last species was based on one female and three males, and the description indicates that it is unusual in having the tergal wing-retaining setae small and straight in macropterae (<xref ref-type="bibr" rid="B1">Cao et al. 2010</xref>). <italic><tp:taxon-name>Ophthalmothrips formosanus</tp:taxon-name></italic> is here newly recorded from mainland China, in Henan Province.</p></tp:treatment-sec><tp:treatment-sec sec-type="Diagnosis"><title>Diagnosis.</title><p>Head longer than broad, projecting in front of eyes; eyes distinctly prolonged ventrally; 1 pair of postoculars well developed, 1 pair of interocellar setae elongate; stylets short, V-shaped; antennae 8-segmented, segment III with 2 sensoria, IV with 2 or 4; pronotum usually with 4 pairs of major setae, anteromarginals short, notopleural sutures complete; basantra present; mesopraesternum developed; metathoracic sternopleural sutures absent; fore wings, if well developed, with duplicated cilia; fore tarsal tooth present or absent; pelta broadly triangular; abdominal tergites II–VII usually each with 2 pairs of sigmoid wing-retaining setae; tube smooth without lateral setae; anal setae various.</p></tp:treatment-sec><tp:treatment-sec sec-type="Key to Ophthalmothrips species from China"><title>Key to <italic><tp:taxon-name>Ophthalmothrips</tp:taxon-name></italic> species from China</title><table-wrap content-type="key" position="anchor" orientation="portrait"><table><tbody><tr><td rowspan="1" colspan="1">1</td><td rowspan="1" colspan="1">Abdominal segments with wing-retaining setae small and straight in macroptera</td><td rowspan="1" colspan="1"><italic><tp:taxon-name>Ophthalmothrips yunnanensis</tp:taxon-name></italic>*</td></tr><tr><td rowspan="1" colspan="1">–</td><td rowspan="1" colspan="1">Abdominal segments with wing-retaining setae well developed and sigmoidal</td><td rowspan="1" colspan="1">2</td></tr><tr><td rowspan="1" colspan="1">2</td><td rowspan="1" colspan="1">Fore tarsal tooth present in both sexes (<xref ref-type="fig" rid="F6">Fig. 39</xref>)</td><td rowspan="1" colspan="1"><italic><tp:taxon-name>Ophthalmothrips miscanthicola</tp:taxon-name></italic></td></tr><tr><td rowspan="1" colspan="1">–</td><td rowspan="1" colspan="1">Fore tarsal tooth absent in both sexes</td><td rowspan="1" colspan="1">3</td></tr><tr><td rowspan="1" colspan="1">3</td><td rowspan="1" colspan="1">Postocular setae shorter than interocellar setae</td><td rowspan="1" colspan="1"><italic><tp:taxon-name>Ophthalmothrips longiceps</tp:taxon-name></italic></td></tr><tr><td rowspan="1" colspan="1">–</td><td rowspan="1" colspan="1">Postocular setae longer than interocellar setae (<xref ref-type="fig" rid="F3">Fig. 17</xref>)</td><td rowspan="1" colspan="1"><italic><tp:taxon-name>Ophthalmothrips formosanus</tp:taxon-name></italic></td></tr><!--PageBreak--></tbody></table></table-wrap></tp:treatment-sec><tp:treatment-sec><!--Section generated to contain objects referenced in tp:taxon-treatment.--><fig id="F6" position="float" orientation="portrait"><label>Figures 32–39.</label><caption><p><bold>32–33</bold> <italic><tp:taxon-name>Elaphrothrips fulmeki</tp:taxon-name></italic>: <bold>32</bold> antennae <bold>33</bold> mid-leg <bold>34–35</bold> <italic><tp:taxon-name>Machatothrips</tp:taxon-name></italic> foreleg: <bold>34</bold> <italic><tp:taxon-name>Machatothrips antennatus</tp:taxon-name></italic> <bold>35</bold> <italic><tp:taxon-name>Machatothrips artocarpi</tp:taxon-name></italic> <bold>36</bold> <italic><tp:taxon-name>Dinothrips sumatrensis</tp:taxon-name></italic>, male mesothoracic spiracular process <bold>37</bold> <italic><tp:taxon-name>Elaphrothrips insignis</tp:taxon-name></italic>, male foreleg <bold>38</bold> <italic><tp:taxon-name>Elaphrothrips denticollis</tp:taxon-name></italic>, male fore tarsi <bold>39</bold> <italic><tp:taxon-name>Ophthalmothrips miscanthicola</tp:taxon-name></italic>, female fore tarsal tooth.</p></caption><graphic xmlns:xlink="http://www.w3.org/1999/xlink" xlink:href="ZooKeys-345-001-g006.jpg" position="float" orientation="portrait" xlink:type="simple"/></fig><fig id="F3" position="float" orientation="portrait"><label>Figures 13–19.</label><caption><p><bold>13–17</bold> <tp:taxon-name>Idolothripinae</tp:taxon-name> head: <bold>13</bold> <italic><tp:taxon-name>Holurothrips</tp:taxon-name></italic> <bold>14</bold> <italic><tp:taxon-name>Bactrothrips</tp:taxon-name></italic> <bold>15</bold> <italic><tp:taxon-name>Elaphrothrips</tp:taxon-name></italic> <bold>16</bold> <italic><tp:taxon-name>Meiothrips</tp:taxon-name></italic> <bold>17</bold> <italic><tp:taxon-name>Ophthalmothrips</tp:taxon-name></italic> <bold>18</bold> <italic><tp:taxon-name>Mecynothrips simplex</tp:taxon-name></italic>, head &amp; pronotum <bold>19</bold> <italic><tp:taxon-name>Mecynothrips pugilator</tp:taxon-name></italic>, head, pronotum &amp; foreleg.</p></caption><graphic xmlns:xlink="http://www.w3.org/1999/xlink" xlink:href="ZooKeys-345-001-g003.jpg" position="float" orientation="portrait" xlink:type="simple"/></fig></tp:treatment-sec><ref-list><ref id="B1"><mixed-citation xmlns:xlink="http://www.w3.org/1999/xlink" xlink:type="simple"><person-group><name name-style="western"><surname>Cao</surname><given-names>SJ</given-names></name><name name-style="western"><surname>Guo</surname><given-names>FZ</given-names></name><name name-style="western"><surname>Feng</surname><given-names>JN</given-names></name></person-group> (<year>2010</year>) <article-title>The genus <italic>Ophthalmothrips</italic> Hood (Thysanoptera: Phlaeothripidae) from Mainland China with description of one New Species.</article-title><source>Transactions of the American Entomological Society</source><volume>136</volume>: <fpage>263</fpage>-<lpage>268</lpage>. doi: <ext-link ext-link-type="uri" xlink:href="http://dx.doi.org/10.3157/061.136.0310" xlink:type="simple">10.3157/061.136.0310</ext-link></mixed-citation></ref></ref-list></tp:taxon-treatment>
