# Supplementary material for: Review of the spore-feeding Idolothripinae from China (Thysanoptera, Phlaeothripidae)
Source: Zookeys. 2013 Oct 29;(345):1–28. doi: 10.3897/zookeys.345.6167 (PMC3817440; doi:10.3897/zookeys.345.6167)
Supplement: XML Treatment for Phaulothrips [file zookeys.345.6167-treatment19.xml]

<!DOCTYPE tp:taxon-treatment
  PUBLIC "-//TaxonX//DTD Taxonomic Treatment Publishing DTD v0 20100105//EN" "tax-treatment-NSO.dtd">
<tp:taxon-treatment xmlns:tp="http://www.plazi.org/taxpub"><tp:treatment-meta><mixed-citation publication-type="journal"><person-group><name><surname>Dang</surname><given-names>Li-Hong</given-names></name><name><surname>Qiao</surname><given-names>Ge-Xia</given-names></name></person-group><article-title>Review of the spore-feeding Idolothripinae from China (Thysanoptera, Phlaeothripidae)</article-title><source>Zookeys</source><day>29</day><month>10</month><year>2013</year><volume>2013</volume><issue>345</issue><fpage>1</fpage><lpage>28</lpage><pub-id pub-id-type="doi">10.3897/zookeys.345.6167</pub-id></mixed-citation></tp:treatment-meta><tp:nomenclature><tp:taxon-name>
                        <tp:taxon-name-part taxon-name-part-type="genus">Phaulothrips</tp:taxon-name-part>
                        <object-id xmlns:xlink="http://www.w3.org/1999/xlink" xlink:type="simple">http://species-id.net/wiki/Phaulothrips</object-id>
                    </tp:taxon-name><tp:taxon-authority>Hood</tp:taxon-authority></tp:nomenclature><tp:treatment-sec sec-type="Remarks"><title>Remarks.</title><p>There are 20 species listed in the genus, of which 16 are known only from Australia. <italic><tp:taxon-name>Phaulothrips solifer</tp:taxon-name></italic>, described from Taiwan, is the only member of the genus known from China. A paratype female and male on loan from Japan have been studied here.</p></tp:treatment-sec><tp:treatment-sec sec-type="Diagnosis"><title>Diagnosis.</title><p>Head much longer than broad; eyes normal, sometimes prolonged dorsally; 1 pair of postoculars well developed, close together, anterocellar setae usually elongate; cheeks with 1 pair of stout setae just behind eye; stylets long, close together medially; antennae 8-segmented, segments III–IV each with 2 sensoria; pronotal major setae pointed or slightly blunt, notopleural sutures complete; basantra present; mesopraester<!--PageBreak-->num developed; metathoracic sternopleural sutures present; fore wings, if well-developed, with duplicated cilia; fore tarsal tooth present in both sexes; pelta broad, with two slender lateral lobes; abdominal tergites II–VII each with 1 pair of sigmoid wing-retaining setae in macroptera; tube smooth without lateral setae; anal setae shorter than tube.</p></tp:treatment-sec></tp:taxon-treatment>
